# Supplementary material for: Differentially Expressed Genes in Clear Cell Renal Cell Carcinoma as a Potential Marker for Prognostic and Immune Signatures
Source: Front Oncol. 2021 Dec 16;11:776824. doi: 10.3389/fonc.2021.776824 (PMC8716543; doi:10.3389/fonc.2021.776824)
Supplement: Supplementary file 1 [file DataSheet_1.csv]

	Age	Sex	Race	T	N	M	Stage	Grade	newTumor	Smoking	Radiation	Neoadjuvant	Therapy	OS	OS.time	DSS	DSS.time	DFI	DFI.time	PFI	PFI.time	alcohol	diabetes	hypertension	v1	HBCV	Groups
TCGA-BP-4766	43	FEMALE	WHITE	T1	NA	M0	I	G3	NA	NA	NA	No	NA	0	1462	0	1462	NA	NA	0	1462						C1
TCGA-A3-3352	74	MALE	WHITE	T3	N0	M0	III	G3	NA	NA	NA	No	NA	1	561	0	561	0	561	0	561						C1
TCGA-A3-A6NN	78	MALE	BLACK	T1	NA	M0	I	G2	NA	Yes	NO	No	NA	0	3	0	3	0	3	0	3						C1
TCGA-T7-A92I	47	FEMALE	BLACK	T1	NA	NA	I	G1	NA	Yes	NO	No	NA	0	356	0	356	0	356	0	356						C1
TCGA-B0-5713	75	FEMALE	WHITE	T3	N0	M0	III	G3	NA	NA	NA	No	NA	0	2782	0	2782	0	2782	0	2782						C1
TCGA-CZ-4860	60	MALE	WHITE	T4	NA	M1	IV	G4	NA	NA	NA	No	Targeted Molecular therapy	1	206	1	206	NA	NA	1	206						C1
TCGA-A3-3351	42	MALE	WHITE	T2	N0	M0	II	G2	NA	NA	NA	No	NA	0	910	0	910	NA	NA	0	910						C1
TCGA-B8-4148	63	FEMALE	WHITE	T1	N0	M0	I	G3	NA	No	NA	No	NA	0	1520	0	1520	0	1520	0	1520						C1
TCGA-BP-4325	64	FEMALE	WHITE	T1	N0	M0	I	G2	NA	NA	NA	No	NA	0	2964	0	2964	NA	NA	0	2964						C1
TCGA-B0-5102	74	FEMALE	WHITE	T1	NA	M0	I	G3	NA	NA	NA	No	NA	1	2764	NA	2764	NA	NA	1	2734						C1
TCGA-CZ-5986	61	MALE	WHITE	T1	N0	M0	I	G3	NA	NA	NA	No	NA	0	373	0	373	NA	NA	0	373						C1
TCGA-CW-5590	51	MALE	WHITE	T3	NA	M1	IV	G3	NA	NA	NA	No	NA	1	1075	NA	1075	NA	NA	1	672						C1
TCGA-CJ-4904	60	FEMALE	WHITE	T3	N0	M1	IV	G3	NA	No	NA	No	Targeted Molecular therapy	0	3302	0	3302	NA	NA	1	278						C1
TCGA-BP-4987	41	FEMALE	ASIAN	T1	NA	M0	I	G2	NA	NA	NA	No	NA	0	1124	0	1124	NA	NA	0	1124						C1
TCGA-A3-3328	79	MALE	WHITE	T1	N0	M0	I	G2	NA	NA	NA	No	NA	0	1385	0	1385	0	1385	0	1385						C1
TCGA-B0-5104	90	FEMALE	WHITE	T1	N0	M0	I	G2	NA	NA	NA	No	NA	1	2752	0	2752	NA	NA	0	2752						C1
TCGA-CW-6097	32	MALE	WHITE	T3	NA	M0	III	G4	NA	NA	NA	No	NA	1	571	1	571	NA	NA	1	457						C1
TCGA-B0-5095	81	MALE	WHITE	T3	N0	M0	III	G3	NA	NA	NA	No	NA	1	245	0	245	NA	NA	0	245						C1
TCGA-B0-4810	47	MALE	WHITE	T3	N1	M0	III	G3	NA	NA	NA	No	NA	1	478	1	478	NA	NA	1	205						C1
TCGA-CJ-4643	67	FEMALE	WHITE	T2	N0	M0	II	G3	NA	NA	NA	No	NA	0	1793	0	1793	NA	NA	0	1793						C1
TCGA-B8-A54H	69	FEMALE	BLACK	T2	N0	M0	II	G3	NA	No	NO	No	NA	0	256	0	256	0	256	0	256						C1
TCGA-A3-3382	69	MALE	WHITE	T1	NA	M0	I	G3	NA	NA	NA	No	NA	0	574	0	574	NA	NA	1	514						C1
TCGA-BP-4338	43	MALE	WHITE	T1	N0	M0	I	G3	NA	NA	NA	No	NA	0	2859	0	2859	NA	NA	1	1757						C1
TCGA-B4-5832	65	MALE	WHITE	T3	N0	M0	III	G2	NA	NA	NA	No	NA	0	155	0	155	0	155	0	155						C1
TCGA-CW-6088	60	MALE	WHITE	T1	N0	M0	I	G2	NA	NA	NA	No	NA	0	3222	0	3222	NA	NA	0	3222						C1
TCGA-A3-A6NJ	57	FEMALE	BLACK	T1	NA	M0	I	G1	NA	NA	NO	No	NA	0	468	0	468	0	468	0	468						C1
TCGA-A3-3308	77	FEMALE	WHITE	T3	N0	M0	III	G2	NA	NA	NA	No	NA	0	16	0	16	NA	NA	0	16						C1
TCGA-CW-5589	52	MALE	WHITE	T1	NA	M0	I	G2	NA	NA	NA	No	NA	0	2378	0	2378	NA	NA	0	2378						C1
TCGA-BP-4169	76	FEMALE	WHITE	T2	N0	M0	II	G2	NA	NA	NA	No	NA	1	701	1	701	NA	NA	1	78						C1
TCGA-CZ-5468	84	MALE	WHITE	T3	NA	M1	IV	G4	NA	NA	NA	No	NA	1	59	1	59	NA	NA	1	59						C1
TCGA-BP-4782	55	FEMALE	WHITE	T1	NA	M0	I	G2	NA	NA	NA	No	NA	0	354	0	354	NA	NA	0	354						C1
TCGA-3Z-A93Z	69	MALE	BLACK	T1	N0	M0	I	G2	NA	Yes	NO	No	NA	0	385	0	385	0	385	0	385						C1
TCGA-CZ-5454	63	MALE	WHITE	T2	N0	M1	IV	G2	NA	NA	NA	No	Targeted Molecular therapy	1	722	1	722	NA	NA	1	423						C1
TCGA-A3-3358	57	FEMALE	WHITE	T1	N0	M0	I	G2	NA	NA	NA	No	NA	0	1307	0	1307	NA	NA	0	1307						C1
TCGA-BP-4790	76	MALE	WHITE	T1	NA	M0	I	G2	NA	NA	NA	No	NA	1	1111	0	1111	NA	NA	0	1111						C1
TCGA-B0-5699	53	MALE	WHITE	T1	N0	M0	I	G2	NA	NA	NA	No	NA	0	3841	0	3841	1	94	1	94						C1
TCGA-CJ-4635	48	MALE	WHITE	T1	NA	M0	I	G3	NA	NA	NA	No	NA	0	1416	0	1416	NA	NA	0	1416						C1
TCGA-A3-A8CQ	59	FEMALE	BLACK	T1	NA	M0	I	G2	NA	Yes	NA	No	NA	0	3	0	3	NA	NA	0	3						C1
TCGA-B0-5698	77	MALE	BLACK	T1	N0	M0	I	G3	NA	NA	NA	No	NA	0	3631	0	3631	0	3631	0	3631						C1
TCGA-A3-A8OU	74	FEMALE	BLACK	T1	NA	M0	I	G1	NA	No	NA	No	NA	0	0	0	0	0	0	0	0						C1
TCGA-A3-3380	54	MALE	NA	T1	N0	M0	I	G2	NA	NA	NA	No	NA	0	567	0	567	NA	NA	0	567						C1
TCGA-BP-4998	49	MALE	ASIAN	T1	NA	M0	I	G3	NA	NA	NA	No	NA	0	932	0	932	NA	NA	0	932						C1
TCGA-BP-4353	61	MALE	WHITE	T1	N0	M0	I	G2	NA	NA	NA	Yes	NA	1	375	0	375	NA	NA	0	375						C1
TCGA-CJ-5686	59	FEMALE	WHITE	T1	NA	M0	I	G3	NA	NA	NA	No	NA	0	2038	0	2038	NA	NA	0	2038						C1
TCGA-EU-5907	81	MALE	WHITE	T3	NA	M0	III	G3	NA	No	NA	No	NA	0	127	0	127	NA	NA	0	127						C1
TCGA-B0-4703	51	MALE	WHITE	T3	N0	M1	IV	G4	NA	NA	NA	No	NA	1	182	1	182	NA	NA	1	182						C1
TCGA-B0-5119	61	FEMALE	WHITE	T1	N0	M0	I	G2	NA	NA	NA	No	NA	0	1552	0	1552	0	1552	0	1552						C1
TCGA-B4-5835	64	FEMALE	WHITE	T1	N0	M0	I	G2	NA	NA	NA	No	NA	0	16	0	16	NA	NA	0	16						C1
TCGA-B2-3924	73	MALE	WHITE	T1	NA	M0	I	G2	NA	NA	NA	No	NA	0	1092	0	1092	0	1092	0	1092						C1
TCGA-B8-4619	58	MALE	WHITE	T1	N0	M0	I	G2	NA	Yes	NA	No	NA	0	523	0	523	0	523	0	523						C1
TCGA-CZ-5456	57	MALE	WHITE	T2	N0	M0	II	G3	NA	NA	NA	No	Targeted Molecular therapy	0	2422	0	2422	NA	NA	1	951						C1
TCGA-B0-4688	46	MALE	WHITE	T4	N0	M1	IV	G4	NA	NA	NA	No	NA	1	101	1	101	NA	NA	1	101						C1
TCGA-A3-3317	67	MALE	NA	T2	N0	M0	II	G2	NA	NA	NA	No	NA	0	1491	0	1491	NA	NA	1	560						C1
TCGA-CW-5585	51	MALE	WHITE	T3	N0	M1	IV	G2	NA	NA	NA	No	Targeted Molecular therapy	0	2609	0	2609	NA	NA	0	2609						C1
TCGA-BP-4343	64	MALE	WHITE	T3	N0	M0	III	G3	NA	NA	NA	No	NA	1	1912	1	1912	NA	NA	1	330						C1
TCGA-B2-5636	79	MALE	WHITE	T1	NA	M0	I	G2	NA	NA	NA	No	NA	0	919	0	919	0	919	0	919						C1
TCGA-CW-5580	73	FEMALE	WHITE	T3	NA	M1	IV	G3	NA	NA	NA	No	Immunotherapy	1	1964	NA	1964	NA	NA	0	1964						C1
TCGA-B0-5075	77	FEMALE	WHITE	T3	N0	M0	III	G2	NA	NA	NA	No	NA	1	637	0	637	NA	NA	0	637						C1
TCGA-BP-5200	44	MALE	WHITE	T2	NA	M0	II	G4	NA	NA	NA	No	NA	0	1063	0	1063	NA	NA	0	1063						C1
TCGA-BP-5173	75	MALE	WHITE	T1	NA	M0	I	G2	NA	NA	NA	No	NA	1	62	0	62	NA	NA	0	62						C1
TCGA-B0-4710	75	FEMALE	WHITE	T3	N0	M0	III	G3	NA	NA	NA	No	NA	0	1755	0	1755	0	1755	0	1755						C1
TCGA-A3-3367	72	MALE	WHITE	T1	N0	M0	I	G3	NA	NA	NA	No	NA	0	2270	0	2270	0	2270	0	2270						C1
TCGA-BP-4344	75	FEMALE	WHITE	T1	NA	M0	I	G2	NA	NA	NA	Yes	NA	0	1666	0	1666	NA	NA	0	1666						C1
TCGA-B0-5099	88	FEMALE	WHITE	T3	NA	M0	III	G3	NA	NA	NA	No	NA	1	485	NA	485	NA	NA	0	485						C1
TCGA-DV-A4W0	55	MALE	BLACK	T1	NA	M0	I	G3	NA	Yes	NO	No	NA	0	2470	0	2470	NA	NA	1	2008						C1
TCGA-B8-4143	66	FEMALE	WHITE	T3	N0	M1	IV	G3	NA	NA	NA	No	Immunotherapy	1	709	1	709	NA	NA	1	709						C1
TCGA-B8-A54K	61	MALE	BLACK	T1	NA	M0	I	G1	NA	No	NO	No	NA	0	469	0	469	0	469	0	469						C1
TCGA-A3-3311	57	MALE	NA	T1	NA	M0	I	G2	NA	NA	NA	No	NA	1	1191	0	1191	NA	NA	0	1191						C1
TCGA-CZ-4854	68	MALE	WHITE	T1	N0	M0	I	G2	NA	NA	NA	No	NA	1	1404	0	1404	NA	NA	0	1404						C1
TCGA-B2-A4SR	61	MALE	BLACK	T2	NA	M0	II	NA	NA	Yes	NO	No	NA	0	507	0	507	1	266	1	266						C1
TCGA-CZ-5989	60	MALE	WHITE	T2	N0	M0	II	G2	NA	NA	NA	No	NA	0	1905	0	1905	NA	NA	0	1905						C1
TCGA-A3-3307	66	MALE	NA	T3	N0	M0	III	G3	NA	NA	NA	No	NA	0	1436	0	1436	NA	NA	0	1436						C1
TCGA-CJ-4641	55	FEMALE	WHITE	T3	NA	M1	IV	G4	NA	NA	NA	No	Immunotherapy	1	1661	1	1661	NA	NA	1	NA						C1
TCGA-B0-5098	53	FEMALE	BLACK	T1	NA	M0	I	G3	NA	NA	NA	No	NA	1	1584	NA	1584	NA	NA	0	1584						C1
TCGA-B0-4699	74	MALE	WHITE	T4	N0	M1	IV	G4	NA	NA	NA	No	NA	1	110	NA	110	NA	NA	0	110						C1
TCGA-BP-5199	58	MALE	WHITE	T2	N0	M0	II	G4	NA	NA	NA	No	NA	0	1355	0	1355	NA	NA	0	1355						C1
TCGA-CZ-4853	82	MALE	WHITE	T1	NA	M0	I	G2	NA	NA	NA	No	NA	0	774	0	774	NA	NA	0	774						C1
TCGA-B0-5115	43	MALE	WHITE	T2	N0	M1	IV	G3	NA	NA	NA	No	Chemotherapy	0	1604	0	1604	NA	NA	1	75						C1
TCGA-B8-A54G	50	MALE	BLACK	T1	NA	M0	I	G3	NA	Yes	NO	No	NA	0	53	0	53	0	53	0	53						C1
TCGA-CZ-4861	63	MALE	WHITE	T2	NA	M0	II	G2	NA	NA	NA	Yes	Targeted Molecular therapy	1	446	1	446	NA	NA	1	446						C1
TCGA-B8-5545	42	MALE	BLACK	T1	N0	M0	I	G2	NA	No	NA	No	NA	0	1525	0	1525	0	1525	0	1525						C1
TCGA-CJ-4892	65	FEMALE	WHITE	T1	N0	M0	I	G2	NA	NA	NA	No	NA	0	1521	0	1521	NA	NA	0	1521						C1
TCGA-BP-4967	76	MALE	WHITE	T3	N0	M0	III	G2	NA	NA	NA	No	NA	0	205	0	205	NA	NA	0	205						C1
TCGA-A3-3320	52	FEMALE	WHITE	T1	NA	M0	I	G1	NA	NA	NA	No	NA	0	1508	0	1508	NA	NA	0	1508						C1
TCGA-A3-A6NI	47	MALE	BLACK	T1	NA	M0	I	G3	NA	Yes	NO	No	NA	0	1018	0	1018	0	1018	0	1018						C1
TCGA-B0-4824	49	FEMALE	WHITE	T1	N0	M0	I	G3	NA	NA	NA	No	NA	1	1657	0	1657	NA	NA	0	1657						C1
TCGA-BP-4975	40	MALE	WHITE	T1	NA	M0	I	G3	NA	NA	NA	No	NA	0	1433	0	1433	NA	NA	0	1433						C1
TCGA-BP-4330	60	FEMALE	BLACK	T3	N0	M0	III	G2	NA	NA	NA	No	NA	0	1888	0	1888	NA	NA	0	1888						C1
TCGA-B8-5551	65	FEMALE	BLACK	T1	N0	M0	I	G3	NA	Yes	NA	No	NA	0	16	0	16	NA	NA	0	16						C1
TCGA-BP-4770	73	FEMALE	WHITE	T4	N0	M0	IV	G4	NA	NA	NA	No	Immunotherapy	1	329	1	329	NA	NA	1	169						C1
TCGA-B4-5838	52	MALE	WHITE	T3	N1	M0		G2	NA	NA	NA	No	NA	0	166	0	166	NA	NA	0	166						C1
TCGA-B0-4838	69	FEMALE	WHITE	T1	N0	M0	I	G3	NA	NA	NA	No	NA	1	834	0	834	NA	NA	0	834						C1
TCGA-CJ-4639	49	FEMALE	WHITE	T2	N0	M0	II	G2	NA	No	NA	No	NA	0	3229	0	3229	0	3229	0	3229						C1
TCGA-CZ-4865	70	FEMALE	WHITE	T1	NA	M0	I	G2	NA	NA	NA	Yes	NA	1	166	0	166	NA	NA	0	166						C1
TCGA-DV-5567	40	FEMALE	BLACK	T1	NA	M0	I	G2	NA	NA	NA	No	NA	0	2004	0	2004	1	2004	1	2004						C1
TCGA-B2-5633	56	MALE	WHITE	T1	N0	M0	I	G2	NA	NA	NA	No	NA	0	963	0	963	0	963	0	963						C1
TCGA-CJ-5675	70	MALE	WHITE	T2	NA	M0	II	G3	NA	No	NA	No	NA	0	3936	0	3936	1	900	1	900						C1
TCGA-B0-4701	66	FEMALE	WHITE	T3	N0	M1	IV	G3	NA	NA	NA	No	NA	1	238	1	238	NA	NA	1	238						C1
TCGA-BP-4784	67	FEMALE	WHITE	T1	NA	M0	I	G2	NA	NA	NA	No	NA	0	1854	0	1854	NA	NA	0	1854						C1
TCGA-B4-5843	45	MALE	WHITE	T1	N0	M0	I	G2	NA	NA	NA	No	NA	0	11	0	11	NA	NA	0	11						C1
TCGA-B0-5705	65	FEMALE	WHITE	T1	N0	M0	I	G2	NA	NA	NA	No	NA	0	4537	0	4537	1	842	1	842						C1
TCGA-BP-4965	46	MALE	WHITE	T1	NA	M0	I	G2	NA	NA	NA	Yes	NA	0	1871	0	1871	NA	NA	0	1871						C1
TCGA-B0-5113	69	FEMALE	WHITE	T3	N0	M0	III	G2	NA	NA	NA	No	NA	0	1175	0	1175	0	1175	0	1175						C1
TCGA-CW-5581	44	MALE	WHITE	T1	NA	M0	I	G3	NA	NA	NA	No	NA	0	2799	0	2799	NA	NA	0	2799						C1
TCGA-A3-3370	48	FEMALE	WHITE	T1	N0	M0	I	G2	NA	NA	NA	No	NA	0	2274	0	2274	0	2274	0	2274						C1
TCGA-BP-4795	74	FEMALE	WHITE	T1	N0	M0	I	G2	NA	NA	NA	No	NA	0	620	0	620	NA	NA	0	620						C1
TCGA-BP-4789	48	MALE	WHITE	T1	NA	M0	I	G2	NA	NA	NA	No	NA	0	1489	0	1489	NA	NA	0	1489						C1
TCGA-B8-5163	63	FEMALE	WHITE	T3	N0	M0	III	G3	NA	No	NA	No	NA	0	822	0	822	0	822	0	822						C1
TCGA-A3-3362	60	FEMALE	WHITE	T1	N0	M0	I	G2	NA	NA	NA	No	NA	0	1559	0	1559	NA	NA	0	1559						C1
TCGA-B0-4852	78	FEMALE	WHITE	T2	N0	M0	II	G2	NA	NA	NA	No	NA	1	1121	1	1121	NA	NA	1	860						C1
TCGA-A3-A6NL	49	FEMALE	BLACK	T1	NA	M0	I	G2	NA	NA	NO	No	NA	0	689	0	689	0	689	0	689						C1
TCGA-BP-4801	57	MALE	WHITE	T1	NA	M0	I	G2	NA	NA	NA	No	NA	0	1124	0	1124	NA	NA	0	1124						C1
TCGA-A3-3347	76	FEMALE	WHITE	T1	N1	M0	III	G2	NA	NA	NA	No	Targeted Molecular therapy	1	1610	1	1610	NA	NA	1	610						C1
TCGA-BP-4775	55	FEMALE	WHITE	T1	NA	M0	I	G2	NA	NA	NA	No	NA	0	1843	0	1843	NA	NA	0	1843						C1
TCGA-CZ-5463	76	MALE	WHITE	T2	NA	M0	II	G2	NA	NA	NA	No	NA	0	662	0	662	NA	NA	0	662						C1
TCGA-B4-5844	61	FEMALE	WHITE	T2	N0	M0	II	G1	NA	NA	NA	No	NA	0	7	0	7	NA	NA	0	7						C1
TCGA-BP-4963	63	MALE	WHITE	T1	NA	M0	I	G3	NA	NA	NA	No	NA	0	1834	0	1834	NA	NA	0	1834						C1
TCGA-B8-5546	38	FEMALE	BLACK	T1	N0	M0	I	G2	NA	NA	NA	No	NA	0	505	0	505	NA	NA	0	505						C1
TCGA-B8-5165	43	MALE	WHITE	T1	N0	M0	I	G2	NA	No	NA	No	NA	0	737	0	737	0	737	0	737						C1
TCGA-CW-5587	62	FEMALE	WHITE	T3	N0	M0	III	G2	NA	NA	NA	No	NA	0	2226	0	2226	NA	NA	1	2003						C1
TCGA-BP-4983	67	FEMALE	ASIAN	T3	NA	M0	III	G4	NA	NA	NA	No	NA	0	1413	0	1413	NA	NA	0	1413						C1
TCGA-BP-4177	65	MALE	WHITE	T1	NA	M0	I	G2	NA	NA	NA	No	NA	0	1670	0	1670	NA	NA	0	1670						C1
TCGA-A3-3365	46	MALE	WHITE	T1	NA	M0	I	G2	NA	NA	NA	No	NA	0	873	0	873	NA	NA	0	873						C1
TCGA-BP-4807	42	MALE	WHITE	T1	NA	M0	I	G3	NA	NA	NA	No	NA	0	211	0	211	NA	NA	0	211						C1
TCGA-A3-A8OW	37	MALE	BLACK	T3	NA	M0	III	G2	NA	Yes	NO	No	NA	0	323	0	323	0	323	0	323						C1
TCGA-CZ-4859	59	FEMALE	WHITE	T1	N0	M0	I	G2	NA	NA	NA	No	NA	0	1787	0	1787	NA	NA	0	1787						C1
TCGA-CZ-5458	43	MALE	WHITE	T3	NA	M0	III	G3	NA	NA	NA	No	NA	0	2789	0	2789	NA	NA	0	2789						C1
TCGA-BP-4354	40	MALE	WHITE	T4	N1	M1	IV	G4	NA	NA	NA	Yes	Targeted Molecular therapy	1	1034	1	1034	NA	NA	1	685						C1
TCGA-CZ-4866	79	FEMALE	WHITE	T1	NA	M0	I	G3	NA	NA	NA	No	NA	0	3267	0	3267	NA	NA	0	3267						C1
TCGA-CJ-6028	58	MALE	WHITE	T3	NA	M1	IV	G4	NA	NA	NA	No	NA	1	1625	1	1625	NA	NA	1	137						C1
TCGA-B2-4102	61	MALE	WHITE	T1	NA	M0	I	G2	NA	NA	NA	No	NA	0	952	0	952	0	952	0	952						C1
TCGA-BP-5184	54	MALE	WHITE	T1	NA	M0	I	G3	NA	NA	NA	No	NA	0	1133	0	1133	NA	NA	0	1133						C1
TCGA-BP-5168	75	MALE	WHITE	T1	NA	M0	I	G2	NA	NA	NA	No	NA	1	1463	0	1463	NA	NA	0	1463						C1
TCGA-BP-4160	67	MALE	WHITE	T3	N0	M0	III	G2	NA	NA	NA	No	NA	0	2881	0	2881	NA	NA	0	2881						C1
TCGA-CW-6087	61	MALE	WHITE	T3	N1	M1	IV	G4	NA	NA	NA	No	NA	1	41	0	41	NA	NA	0	41						C1
TCGA-CZ-5465	76	FEMALE	NA	T3	NA	M0	III	G2	NA	No	NA	No	NA	1	2564	0	2564	NA	NA	0	2564						C1
TCGA-BP-5202	75	MALE	WHITE	T3	NA	M0	III	G2	NA	NA	NA	No	NA	0	29	0	29	NA	NA	0	29						C1
TCGA-BP-4787	59	FEMALE	WHITE	T3	N0	M1	IV	G4	NA	NA	NA	No	NA	1	480	1	480	NA	NA	1	259						C1
TCGA-BP-4970	44	MALE	ASIAN	T1	N1	M0	III	G3	NA	NA	NA	No	NA	0	433	0	433	NA	NA	0	433						C1
TCGA-BP-4964	54	FEMALE	WHITE	T1	N0	M0	I	G2	NA	NA	NA	No	NA	0	1862	0	1862	NA	NA	0	1862						C1
TCGA-BP-4760	69	MALE	BLACK	T1	NA	M0	I	G2	NA	NA	NA	No	NA	0	2361	0	2361	NA	NA	1	1457						C1
TCGA-B2-5635	74	MALE	WHITE	T1	NA	M0	I	G2	NA	NA	NA	No	NA	0	755	0	755	0	755	0	755						C1
TCGA-A3-3325	52	MALE	WHITE	T1	NA	M0	I	G2	NA	NA	NA	No	NA	1	1170	0	1170	NA	NA	0	1170						C1
TCGA-B8-5159	61	FEMALE	WHITE	T1	N0	M0	I	G3	NA	No	NA	No	NA	0	722	0	722	0	722	0	722						C1
TCGA-A3-3343	79	MALE	WHITE	T2	N0	M0	II	G3	NA	NA	NA	No	NA	0	945	0	945	NA	NA	0	945						C1
TCGA-BP-4163	60	FEMALE	WHITE	T3	N0	M0	III	G3	NA	NA	NA	No	NA	0	2839	0	2839	NA	NA	0	2839						C1
TCGA-BP-4174	49	MALE	WHITE	T2	N0	M0	II	G3	NA	NA	NA	No	NA	0	1879	0	1879	NA	NA	0	1879						C1
TCGA-BP-4986	75	MALE	WHITE	T1	N0	M0	I	G3	NA	NA	NA	Yes	NA	0	785	0	785	NA	NA	0	785						C1
TCGA-B0-4696	58	MALE	WHITE	T3	N0	M0	III	G3	NA	NA	NA	No	NA	1	866	1	866	NA	NA	1	794						C1
TCGA-CZ-4856	62	FEMALE	WHITE	T1	N0	M0	I	G2	NA	NA	NA	No	NA	0	18	0	18	NA	NA	0	18						C1
TCGA-B0-5693	47	FEMALE	WHITE	T1	NA	M0	I	G2	NA	NA	NA	No	NA	0	4074	0	4074	0	4074	0	4074						C1
TCGA-BP-4762	42	MALE	WHITE	T1	NA	M0	I	G3	NA	NA	NA	No	NA	1	1343	0	1343	NA	NA	0	1343						C1
TCGA-AS-3778	35	MALE	WHITE	T1	NA	M0	I	G1	NA	NA	NA	No	NA	0	43	0	43	NA	NA	0	43						C1
TCGA-CZ-5457	62	MALE	WHITE	T3	NA	M0	III	G4	NA	NA	NA	No	NA	0	2754	0	2754	NA	NA	1	174						C1
TCGA-B2-5639	46	MALE	WHITE	T3	NA	M1	IV	G3	NA	NA	NA	Yes	Chemotherapy	1	1003	1	1003	NA	NA	1	163						C1
TCGA-CJ-4899	42	MALE	ASIAN	T1	NA	M0	I	G2	NA	NA	NA	No	NA	0	1528	0	1528	NA	NA	0	1528						C1
TCGA-B0-5096	72	FEMALE	WHITE	T3	N1	M0	III	NA	NA	NA	NA	No	NA	1	68	0	68	NA	NA	0	68						C1
TCGA-BP-4331	52	MALE	WHITE	T1	N0	M0	I	G2	NA	NA	NA	No	NA	1	2454	0	2454	NA	NA	0	2454						C1
TCGA-B0-4693	72	FEMALE	WHITE	T3	N0	M0	III	G4	NA	NA	NA	No	NA	1	77	0	77	NA	NA	0	77						C1
TCGA-CJ-4637	52	FEMALE	WHITE	T2	NA	M1	IV	G4	NA	NA	NA	No	NA	1	2227	1	2227	NA	NA	1	1821						C1
TCGA-CW-5591	56	MALE	WHITE	T3	N0	M1	IV	G2	NA	NA	NA	No	Immunotherapy	0	2271	0	2271	NA	NA	0	2271						C1
TCGA-BP-5008	46	MALE	WHITE	T1	NA	M0	I	G2	NA	NA	NA	No	NA	0	1071	0	1071	NA	NA	0	1071						C1
TCGA-CJ-4903	50	MALE	WHITE	T1	NA	M0	I	G3	NA	NA	NA	No	NA	0	1560	0	1560	NA	NA	0	1560						C1
TCGA-B8-5550	71	MALE	WHITE	T3	N0	M0	III	G3	NA	Yes	NA	No	NA	0	1476	0	1476	1	694	1	694						C1
TCGA-B0-5094	62	MALE	WHITE	T3	N0	M1	IV	G2	NA	NA	NA	No	Chemotherapy	1	333	1	333	NA	NA	1	75						C1
TCGA-CJ-4920	64	FEMALE	WHITE	T1	NA	M0	I	G2	NA	NA	NA	No	NA	1	139	0	139	NA	NA	0	139						C1
TCGA-A3-3346	68	MALE	WHITE	T1	NA	M0	I	G3	NA	NA	NA	No	NA	1	137	1	137	NA	NA	1	114						C1
TCGA-CJ-4885	64	MALE	WHITE	T3	NA	M1	IV	G3	NA	Yes	NA	No	NA	0	3451	0	3451	NA	NA	1	2041						C1
TCGA-B0-5707	39	FEMALE	WHITE	T1	N0	M0	I	G3	NA	NA	NA	No	NA	0	3744	0	3744	0	3744	0	3744						C1
TCGA-BP-5181	58	FEMALE	WHITE	T1	NA	M0	I	G2	NA	NA	NA	No	NA	0	1495	0	1495	NA	NA	0	1495						C1
TCGA-BP-4982	42	MALE	WHITE	T1	NA	M0	I	G3	NA	NA	NA	No	NA	0	1014	0	1014	NA	NA	0	1014						C1
TCGA-CZ-4857	56	MALE	WHITE	T3	N0	M1	IV	G3	NA	NA	NA	No	NA	1	1432	1	1432	NA	NA	1	188						C1
TCGA-A3-3349	34	FEMALE	WHITE	T1	N0	M0	I	G2	NA	NA	NA	No	NA	0	1385	0	1385	NA	NA	0	1385						C1
TCGA-B0-5711	50	MALE	WHITE	T3	NA	M0	III	G3	NA	NA	NA	No	NA	0	3989	0	3989	1	3766	1	3766						C1
TCGA-GK-A6C7	76	FEMALE	BLACK	T1	NA	NA	I	NA	NA	No	NO	No	NA	0	61	0	61	0	61	0	61						C1
TCGA-BP-5192	59	MALE	WHITE	T1	NA	M0	I	G2	NA	NA	NA	No	NA	0	714	0	714	NA	NA	0	714						C1
TCGA-CZ-5988	38	MALE	WHITE	T1	N0	M0	I	G2	NA	NA	NA	No	NA	0	693	0	693	NA	NA	0	693						C1
TCGA-CW-5588	78	FEMALE	WHITE	T1	NA	M0	I	G2	NA	NA	NA	No	NA	0	2017	0	2017	NA	NA	0	2017						C1
TCGA-CZ-4864	86	MALE	WHITE	T2	N0	M0	II	G3	NA	NA	NA	No	NA	1	2830	0	2830	NA	NA	0	2830						C1
TCGA-BP-4973	47	MALE	WHITE	T3	NA	M0	III	G3	NA	NA	NA	No	NA	0	1384	0	1384	NA	NA	0	1384						C1
TCGA-DV-5573	41	MALE	WHITE	T1	NA	M0	I	G2	NA	NA	NA	Yes	NA	0	1130	0	1130	NA	NA	0	1130						C1
TCGA-BP-4781	78	MALE	WHITE	T1	NA	M0	I	G3	NA	NA	NA	No	NA	0	2080	0	2080	NA	NA	0	2080						C1
TCGA-CZ-5461	52	MALE	WHITE	T1	NA	M1	IV	G4	NA	NA	NA	No	Targeted Molecular therapy	1	330	1	330	NA	NA	1	48						C1
TCGA-A3-3385	46	FEMALE	WHITE	T1	N0	M0	I	G2	NA	NA	NA	No	NA	0	1993	0	1993	0	1993	0	1993						C1
TCGA-B0-5709	62	FEMALE	WHITE	T3	NA	M0	III	G3	NA	NA	NA	No	NA	0	3974	0	3974	0	3974	0	3974						C1
TCGA-B0-5710	57	MALE	WHITE	T1	N0	M0	I	G2	NA	NA	NA	No	NA	0	2430	0	2430	NA	NA	1	1441						C1
TCGA-B4-5834	59	MALE	WHITE	T1	N0	M0	I	G1	NA	NA	NA	No	NA	0	38	0	38	NA	NA	0	38						C1
TCGA-DV-5576	55	FEMALE	BLACK	T1	NA	M0	I	G2	NA	NA	NA	No	NA	1	727	1	727	NA	NA	1	727						C1
TCGA-BP-4173	47	MALE	WHITE	T2	N0	M0	II	G3	NA	NA	NA	No	NA	0	1893	0	1893	NA	NA	0	1893						C1
TCGA-B0-4845	70	MALE	WHITE	T3	NA	M1	IV	G2	NA	NA	NA	Yes	NA	1	1986	1	1986	NA	NA	1	748						C1
TCGA-B0-5812	53	MALE	WHITE	T1	NA	M0	I	G3	NA	NA	NA	No	NA	0	3834	0	3834	0	3834	0	3834						C1
TCGA-B4-5378	62	MALE	WHITE	T1	N0	M0	I	G2	NA	NA	NA	No	NA	0	175	0	175	NA	NA	0	175						C1
TCGA-CZ-4858	39	MALE	WHITE	T2	NA	M0	II	G4	NA	NA	NA	No	NA	1	2105	1	2105	NA	NA	1	597						C1
TCGA-BP-4768	72	FEMALE	WHITE	T1	N0	M0	I	G2	NA	NA	NA	No	NA	0	400	0	400	NA	NA	0	400						C1
TCGA-A3-3363	50	MALE	ASIAN	T2	N0	M0	II	G2	NA	NA	NA	No	NA	0	319	0	319	NA	NA	0	319						C1
TCGA-CJ-4893	76	FEMALE	WHITE	T1	NA	M0	I	G3	NA	NA	NA	No	NA	0	750	0	750	NA	NA	0	750						C1
TCGA-BP-5195	75	MALE	WHITE	T1	NA	M0	I	G2	NA	NA	NA	No	NA	0	749	0	749	NA	NA	0	749						C1
TCGA-A3-3319	70	MALE	WHITE	T1	NA	M0	I	G2	NA	NA	NA	No	NA	0	1130	0	1130	NA	NA	0	1130						C1
TCGA-A3-3326	47	MALE	WHITE	T1	NA	M0	I	G1	NA	NA	NA	No	NA	0	1137	0	1137	NA	NA	0	1137						C1
TCGA-BP-4959	49	MALE	WHITE	T1	NA	M0	I	G3	NA	NA	NA	No	NA	0	2660	0	2660	NA	NA	0	2660						C1
TCGA-BP-4332	36	MALE	WHITE	T3	N0	M0	III	G2	NA	NA	NA	No	NA	0	1133	0	1133	NA	NA	0	1133						C1
TCGA-B0-4814	58	MALE	WHITE	T4	N0	M1	IV	G3	NA	NA	NA	No	NA	1	168	1	168	NA	NA	1	168						C1
TCGA-CW-5583	51	FEMALE	WHITE	T1	NA	M0	I	G2	NA	NA	NA	No	NA	0	2489	0	2489	NA	NA	0	2489						C1
TCGA-CW-5584	74	MALE	WHITE	T3	N1	M0	III	G3	NA	NA	NA	No	NA	1	164	NA	164	NA	NA	1	102						C1
TCGA-EU-5905	67	FEMALE	WHITE	T1	NA	M0	I	G3	NA	NA	NA	No	NA	0	119	0	119	NA	NA	0	119						C1
TCGA-BP-4342	79	MALE	WHITE	T2	N0	M0	II	G3	NA	NA	NA	Yes	NA	1	2256	1	2256	NA	NA	1	240						C1
TCGA-AK-3431	62	FEMALE	WHITE	T2	NA	M0	II	G3	NA	No	NA	No	NA	1	2241	0	2241	0	2241	0	2241						C1
TCGA-BP-4974	58	MALE	WHITE	T3	N0	M1	IV	G4	NA	NA	NA	No	Targeted Molecular therapy	1	211	1	211	NA	NA	1	35						C1
TCGA-BP-4976	77	MALE	WHITE	T1	NA	M0	I	G3	NA	NA	NA	No	NA	0	1632	0	1632	NA	NA	0	1632						C1
TCGA-CZ-4863	51	FEMALE	WHITE	T3	N0	M0	III	G3	NA	NA	NA	No	NA	0	1928	0	1928	NA	NA	0	1928						C1
TCGA-A3-A8OX	65	FEMALE	BLACK	T1	NA	M0	I	G3	NA	No	NA	No	NA	0	0	0	0	0	0	0	0						C1
TCGA-B0-5109	69	MALE	WHITE	T3	N1	M0	III	G4	NA	NA	NA	No	NA	1	587	1	587	NA	NA	1	70						C1
TCGA-BP-5183	57	MALE	WHITE	T3	NA	M0	III	G3	NA	NA	NA	No	NA	0	1291	0	1291	NA	NA	1	485						C1
TCGA-B0-5695	61	FEMALE	WHITE	T1	N0	M0	I	G2	NA	NA	NA	No	NA	0	2150	0	2150	0	2150	0	2150						C1
TCGA-CJ-4868	42	MALE	WHITE	T3	N0	M1	IV	G3	NA	NA	NA	No	NA	1	646	1	646	NA	NA	1	37						C1
TCGA-B0-4690	65	MALE	WHITE	T4	N0	M1	IV	G3	NA	NA	NA	No	NA	1	43	1	43	NA	NA	1	43						C1
TCGA-B8-5158	56	MALE	WHITE	T3	N1	M0	III	G4	NA	Yes	NA	No	NA	0	1218	0	1218	0	1218	0	1218						C1
TCGA-CZ-4862	46	MALE	WHITE	T1	NA	M0	I	G2	NA	NA	NA	No	NA	0	3271	0	3271	NA	NA	0	3271						C1
TCGA-CZ-5455	63	MALE	WHITE	T3	NA	M1	IV	G4	NA	NA	NA	No	NA	1	561	1	561	NA	NA	1	561						C1
TCGA-B0-5116	52	MALE	WHITE	T3	N0	M0	III	G3	NA	NA	NA	No	NA	0	1274	0	1274	1	1129	1	1129						C1
TCGA-B0-5690	53	FEMALE	WHITE	T1	NA	M0	I	G1	NA	NA	NA	No	NA	0	3392	0	3392	NA	NA	0	3392						C1
TCGA-A3-3378	60	MALE	WHITE	T1	N0	M0	I	G3	NA	NA	NA	No	NA	0	630	0	630	NA	NA	0	630						C1
TCGA-BP-4961	47	MALE	WHITE	T1	NA	M0	I	G2	NA	NA	NA	No	NA	0	1935	0	1935	NA	NA	0	1935						C1
TCGA-B0-5097	59	FEMALE	WHITE	T3	N0	M0	III	G2	NA	NA	NA	No	NA	0	665	0	665	NA	NA	1	359						C1
TCGA-A3-3329	75	MALE	WHITE	T1	N0	M0	I	G2	NA	NA	NA	No	NA	0	1624	0	1624	0	1624	0	1624						C1
TCGA-B2-4101	52	MALE	WHITE	T2	NA	M0	II	G3	NA	NA	NA	No	NA	0	648	0	648	0	648	0	648						C1
TCGA-EU-5904	47	FEMALE	WHITE	T1	NA	M0	I	G1	NA	NA	NA	No	NA	0	551	0	551	NA	NA	0	551						C1
TCGA-BP-4161	74	MALE	WHITE	T1	NA	M0	I	G3	NA	NA	NA	No	Targeted Molecular therapy	0	2746	0	2746	NA	NA	1	2685						C1
TCGA-CW-6090	68	MALE	WHITE	T1	NA	M0	I	G3	NA	NA	NA	No	NA	0	2552	0	2552	NA	NA	1	2780						C1
TCGA-CJ-4897	79	FEMALE	WHITE	T3	NA	M0	III	G3	NA	No	NA	No	NA	0	3341	0	3341	1	1423	1	1423						C1
TCGA-CZ-5982	59	FEMALE	WHITE	T1	NA	M0	I	G2	NA	NA	NA	No	NA	0	2439	0	2439	NA	NA	0	2439						C1
TCGA-BP-4346	57	MALE	WHITE	T3	N0	M0	III	G3	NA	NA	NA	No	NA	1	1493	0	1493	NA	NA	0	1493						C1
TCGA-B0-4846	52	MALE	WHITE	T3	N0	M1	IV	G2	NA	NA	NA	Yes	NA	1	1200	1	1200	NA	NA	1	163						C1
TCGA-BP-4340	70	FEMALE	WHITE	T1	N0	M0	I	G2	NA	NA	NA	No	NA	1	562	0	562	NA	NA	0	562						C1
TCGA-CJ-5671	51	MALE	WHITE	T1	NA	M0	I	G3	NA	No	NA	No	NA	0	3987	0	3987	0	3987	0	3987						C1
TCGA-BP-4164	51	FEMALE	WHITE	T3	NA	M0	III	G2	NA	NA	NA	No	NA	1	992	0	992	NA	NA	0	992						C1
TCGA-BP-5189	60	MALE	WHITE	T1	NA	M0	I	G4	NA	NA	NA	No	NA	1	822	1	822	NA	NA	1	634						C1
TCGA-B0-5691	66	FEMALE	WHITE	T1	N0	M0	I	G3	NA	NA	NA	No	NA	0	3431	0	3431	NA	NA	1	3250						C1
TCGA-DV-5569	29	FEMALE	WHITE	T1	NA	M0	I	G2	NA	NA	NA	No	NA	0	355	0	355	NA	NA	0	355						C1
TCGA-B8-5553	67	FEMALE	WHITE	T1	N0	M0	I	G2	NA	NA	NA	No	NA	0	435	0	435	NA	NA	0	435						C1
TCGA-B4-5836	61	FEMALE	WHITE	T1	N0	M0	I	G2	NA	NA	NA	No	NA	0	141	0	141	NA	NA	0	141						C1
TCGA-A3-3372	64	MALE	WHITE	T3	NA	M0	III	G2	NA	NA	NA	No	NA	0	735	0	735	NA	NA	0	735						C1
TCGA-CZ-5462	83	MALE	WHITE	T1	NA	M1	IV	G3	NA	NA	NA	No	Chemotherapy	1	311	1	311	NA	NA	1	311						C1
TCGA-CJ-4905	62	FEMALE	WHITE	T1	NA	M0	I	G2	NA	NA	NA	No	NA	0	1496	0	1496	NA	NA	0	1496						C1
TCGA-CJ-5681	44	FEMALE	WHITE	T3	NA	M1	IV	G3	NA	NA	NA	No	NA	1	552	1	552	NA	NA	1	17						C1
TCGA-B0-5077	77	MALE	WHITE	T1	N0	M0	I	G3	NA	NA	NA	No	NA	1	1317	0	1317	NA	NA	0	1317						C1
TCGA-AK-3428	62	MALE	WHITE	T3	N0	M0	III	G2	NA	Yes	NA	No	NA	0	3728	0	3728	0	3728	0	3728						C1
TCGA-A3-3373	54	FEMALE	WHITE	T1	N0	M0	I	G3	NA	NA	NA	No	NA	0	1621	0	1621	0	1621	0	1621						C1
TCGA-CJ-4908	38	MALE	WHITE	T1	NA	M0	I	G2	NA	NA	NA	No	NA	0	1531	0	1531	NA	NA	0	1531						C1
TCGA-BP-4999	56	MALE	WHITE	T1	NA	M0	I	G2	NA	NA	NA	No	NA	0	1266	0	1266	NA	NA	0	1266						C1
TCGA-CJ-4907	58	MALE	WHITE	T3	NA	M0	III	G3	NA	NA	NA	No	NA	0	1499	0	1499	NA	NA	0	1499						C1
TCGA-A3-3322	51	MALE	WHITE	T1	NA	M0	I	G2	NA	NA	NA	No	NA	0	1478	0	1478	NA	NA	0	1478						C1
TCGA-AK-3461	72	MALE	WHITE	T1	NA	M0	I	G2	NA	No	NA	No	NA	0	2217	0	2217	0	2217	0	2217						C1
TCGA-CW-6093	73	MALE	WHITE	T1	NA	M0	I	G1	NA	NA	NA	No	NA	0	3146	0	3146	NA	NA	0	3146						C1
TCGA-B2-5641	79	MALE	WHITE	T1	N0	M0	I	G3	NA	NA	NA	No	NA	0	656	0	656	0	656	0	656						C1
TCGA-BP-5182	56	MALE	WHITE	T1	N0	M0	I	G3	NA	NA	NA	No	NA	0	1165	0	1165	NA	NA	0	1165						C1
TCGA-A3-3324	51	MALE	WHITE	T1	NA	M0	I	G3	NA	NA	NA	No	NA	0	1186	0	1186	NA	NA	0	1186						C1
TCGA-CJ-4878	71	FEMALE	WHITE	T3	NA	M0	III	G2	NA	NA	NA	No	NA	0	2186	0	2186	NA	NA	0	2186						C1
TCGA-BP-4798	74	MALE	WHITE	T3	N0	M1		G4	NA	NA	NA	No	NA	1	334	1	334	NA	NA	1	334						C1
TCGA-B8-5164	65	MALE	WHITE	T3	N0	M0	III	G3	NA	Yes	NA	No	NA	0	26	0	26	NA	NA	0	26						C1
TCGA-CJ-6030	65	MALE	WHITE	T1	N0	M0	I	G3	NA	NA	NA	No	NA	1	2299	0	2299	NA	NA	0	2299						C1
TCGA-A3-3316	57	MALE	WHITE	T2	NA	M0	II	G3	NA	NA	NA	No	NA	0	1493	0	1493	NA	NA	0	1493						C1
TCGA-A3-3331	86	FEMALE	WHITE	T1	N0	M0	I	G2	NA	NA	NA	No	NA	0	1485	0	1485	NA	NA	0	1485						C1
TCGA-BP-4347	74	MALE	WHITE	T3	NA	M0	III	G2	NA	NA	NA	No	NA	0	1367	0	1367	NA	NA	0	1367						C1
TCGA-CJ-4640	49	MALE	WHITE	T3	N0	M0	III	G4	NA	Yes	NA	No	NA	0	3480	0	3480	0	3480	0	3480						C1
TCGA-DV-5566	67	FEMALE	WHITE	T1	NA	M0	I	G2	NA	NA	NA	No	NA	0	1398	0	1398	NA	NA	0	1398						C1
TCGA-A3-3387	49	MALE	WHITE	T1	N0	M0	I	G2	NA	NA	NA	No	NA	0	617	0	617	NA	NA	0	617						C1
TCGA-B8-5552	41	FEMALE	WHITE	T1	NA	M0	I	G2	NA	NA	NA	No	NA	0	1046	0	1046	0	1046	0	1046						C1
TCGA-BP-4162	65	FEMALE	WHITE	T1	N0	M0	I	G2	NA	NA	NA	No	NA	0	3074	0	3074	NA	NA	0	3074						C1
TCGA-A3-3306	67	MALE	WHITE	T1	N0	M0	I	G3	NA	NA	NA	No	NA	0	1120	0	1120	NA	NA	0	1120						C1
TCGA-AK-3450	85	FEMALE	WHITE	T1	N0	M0	I	G2	NA	NA	NA	No	NA	0	1779	0	1779	NA	NA	0	1779						C1
TCGA-DV-5575	52	FEMALE	WHITE	T1	NA	M0	I	G2	NA	NA	NA	No	NA	0	1729	0	1729	NA	NA	0	1729						C1
TCGA-BP-4170	72	FEMALE	WHITE	T1	N0	M0	I	G2	NA	NA	NA	No	NA	1	2343	0	2343	NA	NA	0	2343						C1
TCGA-CZ-5466	67	MALE	NA	T3	NA	M0	III	G2	NA	NA	NA	No	NA	0	685	0	685	NA	NA	0	685						C1
TCGA-BP-5004	53	MALE	WHITE	T1	NA	M0	I	G3	NA	NA	NA	No	NA	0	1126	0	1126	NA	NA	0	1126						C1
TCGA-EU-5906	55	MALE	WHITE	T1	NA	M0	I	G2	NA	No	NA	No	NA	0	206	0	206	NA	NA	0	206						C1
TCGA-BP-5196	53	MALE	WHITE	T1	NA	M0	I	G2	NA	NA	NA	No	NA	0	1018	0	1018	NA	NA	0	1018						C1
TCGA-BP-4994	54	MALE	WHITE	T1	NA	M0	I	G3	NA	NA	NA	No	NA	0	1308	0	1308	NA	NA	0	1308						C1
TCGA-B8-A8YJ	60	FEMALE	BLACK	T1	NA	M0	I	G2	NA	Yes	NO	No	NA	0	431	0	431	0	431	0	431						C1
TCGA-CJ-4644	48	FEMALE	WHITE	T3	N0	M1	IV	G3	NA	NA	NA	No	NA	1	336	1	336	NA	NA	1	93						C1
TCGA-CJ-5683	78	MALE	WHITE	T1	NA	M0	I	G3	NA	NA	NA	No	NA	0	1889	0	1889	NA	NA	0	1889						C1
TCGA-CJ-5684	61	MALE	WHITE	T3	NA	M0	III	G2	NA	NA	NA	No	NA	0	2231	0	2231	NA	NA	0	2231						C1
TCGA-AK-3455	71	FEMALE	WHITE	T3	NA	M0	III	G3	NA	NA	NA	No	NA	1	683	NA	683	NA	NA	0	683						C1
TCGA-B0-5399	46	MALE	WHITE	T1	N0	M0	I	G2	NA	NA	NA	No	NA	0	1411	0	1411	0	1411	0	1411						C1
TCGA-B0-5696	69	MALE	WHITE	T3	N0	M0	III	G4	NA	NA	NA	No	NA	0	2609	0	2609	1	1717	1	1717						C1
TCGA-B4-5377	68	FEMALE	WHITE	T3	N0	M1	IV	G3	NA	NA	NA	No	NA	0	365	0	365	NA	NA	0	365						C1
TCGA-CJ-4634	60	FEMALE	WHITE	T1	NA	M0	I	G2	NA	No	NA	No	NA	0	3498	0	3498	0	3498	0	3498						C1
TCGA-BP-5198	72	MALE	WHITE	T3	N0	M0	III	G3	NA	NA	NA	No	NA	0	603	0	603	NA	NA	0	603						C1
TCGA-BP-5007	45	MALE	WHITE	T2	N0	M0	II	G2	NA	NA	NA	No	NA	0	1140	0	1140	NA	NA	0	1140						C1
TCGA-B8-A7U6	54	FEMALE	BLACK	T1	NA	M0	I	G3	NA	No	NO	No	NA	0	495	0	495	0	495	0	495						C1
TCGA-B0-4698	75	MALE	WHITE	T4	NA	M0	IV	G4	NA	NA	NA	No	NA	1	42	1	42	NA	NA	1	42						C1
TCGA-CJ-4895	62	MALE	WHITE	T3	NA	M1	IV	G4	NA	NA	NA	No	NA	1	1200	1	1200	NA	NA	1	61						C1
TCGA-BP-4326	53	FEMALE	WHITE	T1	N0	M0	I	G2	NA	NA	NA	No	NA	1	1625	1	1625	NA	NA	1	958						C1
TCGA-B0-4945	75	FEMALE	WHITE	T1	N0	M0	I	G2	NA	NA	NA	No	NA	1	2145	0	2145	NA	NA	0	2145						C1
TCGA-A3-3323	53	MALE	WHITE	T1	NA	M0	I	G1	NA	NA	NA	No	NA	0	1106	0	1106	NA	NA	0	1106						C1
TCGA-B0-4836	61	MALE	WHITE	T3	NA	M1	IV	G3	NA	NA	NA	No	NA	1	1238	1	1238	NA	NA	1	1238						C1
TCGA-CJ-4918	64	MALE	WHITE	T3	N0	M1	IV	G4	NA	NA	NA	No	Chemotherapy	1	93	1	93	NA	NA	1	33						C1
TCGA-BP-5006	61	MALE	WHITE	T1	N0	M0	I	G2	NA	NA	NA	No	NA	0	840	0	840	NA	NA	0	840						C1
TCGA-BP-5186	50	FEMALE	WHITE	T1	N0	M0	I	G2	NA	NA	NA	No	NA	0	693	0	693	NA	NA	0	693						C1
TCGA-CZ-5467	86	FEMALE	WHITE	T3	N0	M0	III	G4	NA	No	NA	No	NA	1	73	1	73	NA	NA	1	62						C1
TCGA-B0-5080	63	MALE	WHITE	T3	N0	M1	IV	G3	NA	NA	NA	No	NA	1	342	1	342	NA	NA	1	103						C1
TCGA-BP-4995	68	MALE	WHITE	T1	N0	M0	I	G3	NA	NA	NA	No	NA	0	1371	0	1371	NA	NA	0	1371						C1
TCGA-CZ-5451	74	MALE	WHITE	T2	N0	M0	II	G3	NA	NA	NA	No	NA	0	1929	0	1929	NA	NA	0	1929						C1
TCGA-BP-4351	51	FEMALE	WHITE	T3	N0	M0	III	G2	NA	NA	NA	No	NA	0	970	0	970	NA	NA	1	873						C1
TCGA-A3-3376	51	MALE	BLACK	T1	N0	M0	I	G2	NA	NA	NA	No	NA	1	1696	0	1696	0	1696	0	1696						C1
TCGA-CJ-4894	58	MALE	WHITE	T3	N0	M0	III	G3	NA	NA	NA	No	Immunotherapy	1	841	1	841	NA	NA	1	158						C1
TCGA-BP-5187	54	MALE	WHITE	T1	NA	M0	I	G2	NA	NA	NA	No	NA	0	406	0	406	NA	NA	0	406						C1
TCGA-B0-5110	71	FEMALE	WHITE	T1	N0	M0	I	G2	NA	NA	NA	No	NA	0	2009	0	2009	0	2009	0	2009						C1
TCGA-BP-4972	43	FEMALE	WHITE	T3	NA	M0	III	G3	NA	NA	NA	No	NA	0	1502	0	1502	NA	NA	0	1502						C1
TCGA-MW-A4EC	72	FEMALE	BLACK	T1	NA	NA	I	G2	NA	No	NO	No	NA	0	498	0	498	0	498	0	498						C1
TCGA-B8-4622	57	MALE	WHITE	T3	N0	M1	IV	G3	NA	No	NA	No	NA	0	1525	0	1525	NA	NA	1	1227						C1
TCGA-B0-5108	54	MALE	WHITE	T3	N0	M0	III	G2	NA	NA	NA	No	NA	0	1782	0	1782	0	1782	0	1782						C1
TCGA-AK-3445	69	MALE	WHITE	T3	NA	M0	III	G3	NA	Yes	NA	No	NA	0	2392	0	2392	0	2392	0	2392						C1
TCGA-B0-5701	65	MALE	WHITE	T3	N0	M0	III	G4	NA	NA	NA	No	Immunotherapy	0	2461	0	2461	1	224	1	224						C1
TCGA-B0-5697	50	MALE	WHITE	T1	N0	M0	I	G2	NA	NA	NA	No	NA	0	2630	0	2630	0	2630	0	2630						C1
TCGA-BP-4763	79	FEMALE	WHITE	T1	NA	M0	I	G2	NA	NA	NA	No	NA	1	1270	0	1270	NA	NA	0	1270						C1
TCGA-BP-4803	79	MALE	WHITE	T3	NA	M0	III	G3	NA	NA	NA	No	NA	0	204	0	204	NA	NA	0	204						C1
TCGA-B0-5402	64	MALE	WHITE	T4	NA	M0	IV	G4	NA	NA	NA	No	NA	0	1290	0	1290	NA	NA	1	444						C1
TCGA-BP-4769	63	MALE	WHITE	T1	NA	M0	I	G2	NA	NA	NA	No	NA	0	1876	0	1876	NA	NA	0	1876						C1
TCGA-B8-A54F	49	FEMALE	BLACK	T1	NA	M0	I	G2	NA	Yes	NO	No	NA	0	519	0	519	0	519	0	519						C1
TCGA-CJ-4874	73	FEMALE	WHITE	T1	N0	M0	I	G3	NA	NA	NA	No	NA	0	2283	0	2283	NA	NA	0	2283						C1
TCGA-BP-4991	54	MALE	WHITE	T1	NA	M0	I	G2	NA	NA	NA	No	NA	0	1413	0	1413	NA	NA	0	1413						C1
TCGA-CJ-5680	65	FEMALE	WHITE	T3	NA	M1	IV	G4	NA	NA	NA	No	NA	1	768	1	768	NA	NA	1	153						C1
TCGA-CJ-4871	63	MALE	WHITE	T3	NA	M1	IV	G4	NA	NA	NA	No	Immunotherapy	0	2423	0	2423	NA	NA	1	169						C1
TCGA-B0-4827	77	FEMALE	WHITE	T3	N0	M0	III	G4	NA	NA	NA	No	NA	1	885	1	885	NA	NA	1	668						C1
TCGA-B0-4848	54	MALE	WHITE	T3	NA	M0	III	G3	NA	NA	NA	No	NA	1	883	1	883	NA	NA	1	494						C1
TCGA-CZ-5985	58	MALE	WHITE	T2	N0	M0	II	G2	NA	NA	NA	No	NA	0	1997	0	1997	NA	NA	0	1997						C1
TCGA-A3-3359	82	FEMALE	WHITE	T1	N0	M0	I	G2	NA	NA	NA	No	NA	0	2504	0	2504	0	2504	0	2504						C1
TCGA-CZ-5984	51	MALE	WHITE	T1	N0	M0	I	G3	NA	NA	NA	No	NA	0	2067	0	2067	NA	NA	0	2067						C1
TCGA-B0-4823	88	MALE	WHITE	T1	N0	M0	I	G2	NA	NA	NA	No	NA	1	454	0	454	NA	NA	0	454						C1
TCGA-BP-5194	39	MALE	WHITE	T1	NA	M0	I	G2	NA	NA	NA	No	NA	0	408	0	408	NA	NA	0	408						C1
TCGA-A3-3357	62	MALE	WHITE	T2	N0	M0	II	G3	NA	NA	NA	No	NA	0	2688	0	2688	0	2688	0	2688						C1
TCGA-BP-4797	34	MALE	WHITE	T3	N0	M0	III	G3	NA	NA	NA	No	NA	0	1107	0	1107	NA	NA	0	1107						C1
TCGA-BP-4765	43	MALE	WHITE	T1	NA	M0	I	G2	NA	NA	NA	No	NA	0	2184	0	2184	NA	NA	0	2184						C1
TCGA-B8-4620	70	FEMALE	WHITE	T3	N0	M0	III	G2	NA	Yes	NA	No	NA	0	777	0	777	1	604	1	604						C1
TCGA-CJ-4889	63	FEMALE	WHITE	T1	NA	M0	I	G4	NA	NA	NA	No	NA	0	1946	0	1946	NA	NA	0	1946						C1
TCGA-BP-4176	64	MALE	WHITE	T1	NA	M0	I	G2	NA	NA	NA	No	NA	0	1955	0	1955	NA	NA	0	1955						C1
TCGA-B0-5120	72	FEMALE	WHITE	T1	N0	M0	I	G2	NA	NA	NA	No	NA	0	1169	0	1169	0	1169	0	1169						C1
TCGA-B8-4146	41	FEMALE	WHITE	T1	NA	M0	I	G2	NA	Yes	NA	No	NA	0	511	0	511	0	511	0	511						C1
TCGA-B8-5549	53	MALE	WHITE	T1	N0	M0	I	G3	NA	No	NA	No	NA	0	194	0	194	0	194	0	194						C1
TCGA-CJ-4886	42	FEMALE	WHITE	T1	NA	M0	I	G3	NA	NA	NA	No	NA	0	1952	0	1952	NA	NA	0	1952						C1
TCGA-CJ-6032	63	FEMALE	WHITE	T2	NA	M0	II	G3	NA	Yes	NA	No	NA	0	3639	0	3639	0	3639	0	3639						C1
TCGA-BP-4345	62	MALE	WHITE	T3	N0	M0	III	G3	NA	NA	NA	No	NA	0	1516	0	1516	NA	NA	0	1516						C2
TCGA-B0-4849	51	MALE	WHITE	T3	NA	M0	III	G3	NA	NA	NA	No	NA	1	69	1	69	NA	NA	1	4						C2
TCGA-BP-4329	75	MALE	WHITE	T3	N0	M0	III	G2	NA	NA	NA	No	NA	1	845	1	845	NA	NA	1	134						C2
TCGA-CJ-5672	84	MALE	WHITE	T1	NA	M0	I	G3	NA	NA	NA	No	NA	1	2190	0	2190	NA	NA	0	2190						C2
TCGA-B0-4700	60	MALE	WHITE	T4	NA	M1	IV	G4	NA	NA	NA	No	NA	1	1980	1	1980	NA	NA	1	1980						C2
TCGA-CJ-4901	47	MALE	WHITE	T3	NA	M0	III	G3	NA	NA	NA	No	NA	0	1450	0	1450	NA	NA	0	1450						C2
TCGA-AK-3429	54	FEMALE	WHITE	T2	N0	M0	II	G2	NA	Yes	NA	No	NA	0	3328	0	3328	0	3328	0	3328						C2
TCGA-B0-4834	49	MALE	WHITE	T1	N0	M0	I	G3	NA	NA	NA	No	NA	1	2090	0	2090	NA	NA	0	2090						C2
TCGA-B0-5088	53	MALE	WHITE	T1	N0	M0	I	G3	NA	NA	NA	No	NA	1	563	0	563	NA	NA	0	563						C2
TCGA-A3-3313	59	MALE	BLACK	T1	N0	M0	I	G3	NA	NA	NA	No	NA	1	735	0	735	NA	NA	0	735						C2
TCGA-CJ-6031	54	MALE	WHITE	T1	NA	M0	I	G3	NA	NA	NA	No	NA	0	1906	0	1906	NA	NA	0	1906						C2
TCGA-A3-3383	52	MALE	WHITE	T1	NA	M0	I	G2	NA	NA	NA	No	NA	0	861	0	861	NA	NA	0	861						C2
TCGA-CZ-5460	55	MALE	WHITE	T3	NA	M1	IV	G2	NA	NA	NA	No	NA	0	2873	0	2873	NA	NA	0	2873						C2
TCGA-CJ-4870	58	FEMALE	BLACK	T3	NA	M0	III	G2	NA	No	NA	No	NA	0	1498	0	1498	NA	NA	0	1498						C2
TCGA-BP-5201	63	MALE	WHITE	T3	N0	M1	IV	G4	NA	NA	NA	No	Immunotherapy	0	951	0	951	NA	NA	1	NA						C2
TCGA-B8-A54J	60	MALE	BLACK	T2	NA	M0	II	G2	NA	No	NO	No	NA	0	528	0	528	0	528	0	528						C2
TCGA-B0-5100	72	MALE	BLACK	T3	NA	M0	III	G3	NA	NA	NA	No	NA	1	1913	1	1913	NA	NA	1	1426						C2
TCGA-B0-5081	79	FEMALE	WHITE	T3	N0	M0	III	G2	NA	NA	NA	No	NA	1	362	1	362	NA	NA	1	213						C2
TCGA-CJ-6027	77	MALE	WHITE	T1	NA	M0	I	G4	NA	No	NA	No	NA	1	3615	0	3615	0	3615	0	3615						C2
TCGA-BP-4158	69	MALE	WHITE	T1	N0	M0	I	G2	NA	NA	NA	No	NA	0	3377	0	3377	NA	NA	0	3377						C2
TCGA-A3-3335	41	MALE	WHITE	T2	N0	M0	II	G4	NA	NA	NA	No	NA	0	1886	0	1886	1	1098	1	1098						C2
TCGA-CZ-5470	72	FEMALE	NA	T2	N0	M0	II	G3	NA	NA	NA	No	NA	0	386	0	386	NA	NA	0	386						C2
TCGA-BP-4349	68	FEMALE	WHITE	T1	NA	M0	I	G2	NA	NA	NA	No	NA	0	372	0	372	NA	NA	0	372						C2
TCGA-BP-4337	76	FEMALE	WHITE	T3	N0	M0	III	G4	NA	NA	NA	No	NA	1	2	0	2	NA	NA	0	2						C2
TCGA-CJ-5678	62	MALE	BLACK	T2	N0	M1	IV	G3	NA	NA	NA	No	NA	1	574	1	574	NA	NA	1	399						C2
TCGA-AK-3433	48	FEMALE	WHITE	T2	N0	M0	II	NA	NA	No	NA	No	NA	0	3409	0	3409	0	3409	0	3409						C2
TCGA-B8-4621	63	MALE	BLACK	T1	N0	M0	I	G3	NA	Yes	NA	No	NA	0	788	0	788	0	788	0	788						C2
TCGA-B8-A54D	69	MALE	BLACK	T3	NA	M0	III	G2	NA	Yes	NO	No	NA	0	830	0	830	0	830	0	830						C2
TCGA-B2-4098	72	FEMALE	BLACK	T1	NA	M0	I	G2	NA	NA	NA	No	NA	1	51	0	51	NA	NA	0	51						C2
TCGA-AK-3440	58	MALE	WHITE	T1	NA	M0	I	G3	NA	No	NA	No	NA	0	2865	0	2865	0	2865	0	2865						C2
TCGA-B0-4815	65	MALE	WHITE	T3	NA	M0	III	G4	NA	NA	NA	No	NA	1	1588	1	1588	NA	NA	1	1588						C2
TCGA-BP-5177	46	FEMALE	WHITE	T1	NA	M0	I	G3	NA	NA	NA	No	NA	0	293	0	293	NA	NA	0	293						C2
TCGA-BP-5180	53	MALE	WHITE	T1	NA	M0	I	G2	NA	NA	NA	No	NA	0	2263	0	2263	NA	NA	0	2263						C2
TCGA-AK-3456	48	MALE	BLACK	T2	N0	M0	II	G3	NA	NA	NA	No	NA	0	1143	0	1143	NA	NA	0	1143						C2
TCGA-DV-5565	59	MALE	WHITE	T1	NA	M0	I	G2	NA	NA	NA	No	Targeted Molecular therapy	0	1329	0	1329	NA	NA	0	1329						C2
TCGA-B0-5083	63	MALE	WHITE	T1	N0	M0	I	G3	NA	NA	NA	No	NA	1	1045	1	1045	NA	NA	1	1045						C2
TCGA-CJ-6033	54	FEMALE	WHITE	T3	N0	M1	IV	G4	NA	NA	NA	No	NA	1	224	1	224	NA	NA	1	144						C2
TCGA-BP-4756	62	FEMALE	ASIAN	T1	N0	M0	I	G2	NA	NA	NA	No	NA	0	374	0	374	NA	NA	0	374						C2
TCGA-BP-4355	59	FEMALE	WHITE	T3	NA	M0	III	G4	NA	NA	NA	No	NA	1	953	NA	953	NA	NA	0	953						C2
TCGA-G6-A8L8	62	FEMALE	BLACK	T1	NA	NA	I	G3	NA	No	NO	No	NA	1	1091	0	1091	0	1091	0	1091						C2
TCGA-B0-5703	73	MALE	WHITE	T1	N0	M0	I	G3	NA	NA	NA	No	NA	0	2246	0	2246	0	2246	0	2246						C2
TCGA-B8-4151	51	FEMALE	WHITE	T3	N0	M0	III	G2	NA	No	NA	No	NA	0	1299	0	1299	0	1299	0	1299						C2
TCGA-CZ-5453	67	MALE	WHITE	T2	NA	M0	II	G2	NA	Yes	NA	No	NA	1	2419	NA	2419	NA	NA	0	2419						C2
TCGA-B8-A54E	62	FEMALE	BLACK	T1	NA	M0	I	G3	NA	Yes	NO	No	NA	0	909	0	909	0	909	0	909						C2
TCGA-DV-5568	26	MALE	WHITE	T1	NA	M0	I	G2	NA	NA	NA	Yes	NA	0	370	0	370	NA	NA	0	370						C2
TCGA-B8-5162	62	MALE	WHITE	T2	NA	M0	II	G2	NA	No	NA	Yes	Chemotherapy	0	36	0	36	NA	NA	0	36						C2
TCGA-AK-3460	58	MALE	WHITE	T1	NA	M0	I	G2	NA	No	NA	No	NA	0	2508	0	2508	0	2508	0	2508						C2
TCGA-CJ-5677	54	FEMALE	WHITE	T3	NA	M1	IV	G4	NA	NA	NA	No	NA	1	782	1	782	NA	NA	1	288						C2
TCGA-B0-4844	60	MALE	WHITE	T3	NA	M1	IV	G3	NA	NA	NA	No	Chemotherapy	1	313	1	313	NA	NA	1	62						C2
TCGA-B0-4712	76	MALE	WHITE	T3	NA	M1	IV	G3	NA	NA	NA	No	NA	1	1337	1	1337	NA	NA	1	1337						C2
TCGA-CZ-5459	63	MALE	WHITE	T3	NA	M0	III	G3	NA	NA	NA	No	NA	0	1683	0	1683	NA	NA	0	1683						C2
TCGA-B0-4837	63	MALE	WHITE	T1	N0	M0	I	G3	NA	NA	NA	No	Immunotherapy	1	1378	1	1378	NA	NA	1	1208						C2
TCGA-B0-5700	77	MALE	WHITE	T1	N0	M0	I	G2	NA	NA	NA	No	NA	0	1790	0	1790	0	1790	0	1790						C2
TCGA-AK-3425	68	MALE	WHITE	T1	N0	M0	I	G2	NA	NA	NA	No	NA	0	3343	0	3343	NA	NA	0	3343						C2
TCGA-CJ-4881	41	MALE	WHITE	T3	NA	M0	III	G3	NA	NA	NA	No	Targeted Molecular therapy	0	2014	0	2014	NA	NA	1	1881						C2
TCGA-AK-3436	40	MALE	WHITE	T2	N0	M1	IV	G2	NA	No	NA	No	Chemotherapy	0	3331	0	3331	NA	NA	1	1189						C2
TCGA-MM-A563	41	MALE	BLACK	T3	NA	NA		G2	NA	Yes	NO	No	NA	0	591	0	591	0	591	0	591						C2
TCGA-B0-5092	53	FEMALE	WHITE	T1	N0	M1	IV	G3	NA	NA	NA	No	NA	1	459	1	459	NA	NA	1	459						C2
TCGA-CJ-4916	69	FEMALE	WHITE	T3	NA	M0	III	G3	NA	NA	NA	No	NA	0	1373	0	1373	NA	NA	0	1373						C2
TCGA-B0-4714	81	MALE	WHITE	T3	NA	M1	IV	G3	NA	NA	NA	No	NA	1	99	1	99	NA	NA	1	99						C2
TCGA-CJ-4872	51	MALE	WHITE	T1	N0	M0	I	G4	NA	NA	NA	No	NA	0	1435	0	1435	NA	NA	0	1435						C2
TCGA-BP-4777	46	MALE	WHITE	T1	NA	M0	I	G3	NA	NA	NA	No	NA	0	1731	0	1731	NA	NA	0	1731						C2
TCGA-B0-4718	57	MALE	WHITE	T3	NA	M0	III	G2	NA	NA	NA	No	Chemotherapy	0	1778	0	1778	NA	NA	1	768						C2
TCGA-BP-4969	63	FEMALE	WHITE	T1	NA	M0	I	G2	NA	NA	NA	No	NA	0	1794	0	1794	NA	NA	0	1794						C2
TCGA-B0-5694	71	MALE	WHITE	T3	N0	M0	III	G3	NA	NA	NA	No	Chemotherapy	1	480	1	480	NA	NA	1	288						C2
TCGA-BP-4993	58	MALE	WHITE	T1	NA	M0	I	G3	NA	NA	NA	No	NA	0	177	0	177	NA	NA	0	177						C2
TCGA-B0-4833	82	FEMALE	WHITE	T1	N0	M0	I	G2	NA	NA	NA	No	NA	1	2386	1	2386	NA	NA	1	2386						C2
TCGA-CJ-4884	72	FEMALE	WHITE	T3	NA	M0	III	G3	NA	NA	NA	No	NA	0	1759	0	1759	NA	NA	0	1759						C2
TCGA-B0-5107	65	FEMALE	WHITE	T2	N0	M1	IV	G4	NA	NA	NA	No	Chemotherapy	1	927	1	927	NA	NA	1	549						C2
TCGA-B0-5106	64	MALE	WHITE	T1	N0	M0	I	G2	NA	NA	NA	No	NA	1	1598	0	1598	NA	NA	0	1598						C2
TCGA-B0-4818	68	FEMALE	WHITE	T2	NA	M0	II	G3	NA	NA	NA	No	NA	1	510	1	510	NA	NA	1	127						C2
TCGA-BP-4771	62	MALE	WHITE	T3	N0	M1	IV	G4	NA	NA	NA	Yes	NA	1	162	1	162	NA	NA	1	23						C2
TCGA-BP-4327	75	FEMALE	WHITE	T2	N0	M0	II	G2	NA	NA	NA	No	NA	1	109	0	109	NA	NA	0	109						C2
TCGA-AK-3443	45	MALE	WHITE	T2	N0	M0	II	NA	NA	NA	NA	No	NA	0	1423	0	1423	NA	NA	0	1423						C2
TCGA-BP-5009	52	MALE	WHITE	T1	NA	M0	I	G3	NA	NA	NA	No	NA	1	1092	1	1092	NA	NA	1	324						C2
TCGA-B0-5712	68	FEMALE	BLACK	T2	N0	M1	IV	G3	NA	NA	NA	No	NA	0	2722	0	2722	NA	NA	1	725						C2
TCGA-CZ-5987	60	MALE	WHITE	T3	NA	M1	IV	G2	NA	No	NA	No	NA	1	445	1	445	NA	NA	1	377						C2
TCGA-BP-4804	59	MALE	WHITE	T1	NA	M0	I	G2	NA	NA	NA	No	Targeted Molecular therapy	0	1459	0	1459	NA	NA	1	295						C2
TCGA-CJ-5682	60	MALE	WHITE	T3	NA	M1	IV	G4	NA	Yes	NA	No	Immunotherapy	0	3736	0	3736	NA	NA	1	55						C2
TCGA-B8-4154	73	FEMALE	WHITE	T1	N0	M0	I	G2	NA	Yes	NA	No	NA	0	1380	0	1380	0	1380	0	1380						C2
TCGA-CZ-5452	69	MALE	WHITE	T2	N0	M0	II	G2	NA	NA	NA	No	NA	0	1789	0	1789	NA	NA	0	1789						C2
TCGA-B0-4694	72	MALE	WHITE	T3	NA	M0	III	G4	NA	NA	NA	No	NA	1	106	0	106	NA	NA	0	106						C2
TCGA-BP-4335	65	FEMALE	WHITE	T3	N0	M1	IV	G3	NA	NA	NA	No	Immunotherapy	1	475	1	475	NA	NA	1	160						C2
TCGA-CJ-4902	61	MALE	WHITE	T3	NA	M0	III	G3	NA	NA	NA	No	NA	0	1520	0	1520	NA	NA	0	1520						C2
TCGA-DV-5574	37	MALE	WHITE	T1	NA	M0	I	G2	NA	NA	NA	No	NA	0	2016	0	2016	1	357	1	357						C2
TCGA-BP-4962	58	MALE	WHITE	T2	NA	M0	II	G2	NA	NA	NA	No	NA	0	1785	0	1785	NA	NA	0	1785						C2
TCGA-BP-4761	57	MALE	WHITE	T3	N1	M0	III	G4	NA	NA	NA	No	NA	0	182	0	182	NA	NA	0	182						C2
TCGA-B0-5706	45	MALE	WHITE	T2	N0	M0	II	G2	NA	NA	NA	No	NA	0	3205	0	3205	0	3205	0	3205						C2
TCGA-B0-4706	61	MALE	WHITE	T3	NA	M0	III	G4	NA	NA	NA	No	NA	1	65	0	65	NA	NA	0	65						C2
TCGA-B0-4828	79	MALE	WHITE	T2	NA	M1	IV	G3	NA	NA	NA	No	NA	1	307	1	307	NA	NA	1	307						C2
TCGA-B0-5084	33	MALE	WHITE	T3	N1	M1	IV	G3	NA	NA	NA	No	NA	1	222	1	222	NA	NA	1	65						C2
TCGA-BP-4341	67	MALE	WHITE	T3	NA	M0	III	G2	NA	NA	NA	No	NA	1	1589	1	1589	NA	NA	1	1589						C2
TCGA-CJ-4876	57	MALE	WHITE	T2	N0	M0	II	G3	NA	NA	NA	No	NA	0	1955	0	1955	NA	NA	0	1955						C2
TCGA-A3-A8OV	75	MALE	BLACK	T1	NA	M0	I	G2	NA	Yes	NA	No	NA	0	340	0	340	0	340	0	340						C2
TCGA-CJ-4869	49	MALE	WHITE	T2	N1	M0	III	G2	NA	NA	NA	No	Targeted Molecular therapy	0	2554	0	2554	NA	NA	1	1754						C2
TCGA-CJ-4890	72	MALE	WHITE	T3	N0	M1	IV	G4	NA	No	NA	No	NA	0	3519	0	3519	NA	NA	1	70						C2
TCGA-B2-3923	59	MALE	WHITE	T2	NA	M0	II	G2	NA	NA	NA	No	NA	0	992	0	992	0	992	0	992						C2
TCGA-DV-A4VZ	53	MALE	BLACK	T1	NA	NA	I	G2	NA	NA	NO	No	NA	0	365	0	365	0	365	0	365						C2
TCGA-CJ-4882	57	MALE	BLACK	T3	NA	M0	III	G3	NA	NA	NA	No	NA	0	1883	0	1883	NA	NA	0	1883						C2
TCGA-CJ-4887	48	MALE	WHITE	T3	NA	M1	IV	G3	NA	NA	NA	No	Immunotherapy	1	932	1	932	NA	NA	1	322						C2
TCGA-AK-3465	71	FEMALE	BLACK	T1	NA	M0	I	NA	NA	NA	NA	No	NA	0	369	0	369	NA	NA	0	369						C2
TCGA-AK-3434	72	MALE	WHITE	T1	NA	M0	I	G2	NA	NA	NA	No	NA	0	2087	0	2087	NA	NA	1	1640						C2
TCGA-BP-4166	69	MALE	WHITE	T3	N0	M0	III	G3	NA	NA	NA	No	NA	0	13	0	13	NA	NA	0	13						C2
TCGA-BP-4985	72	MALE	WHITE	T3	N0	M0	III	G4	NA	NA	NA	No	Targeted Molecular therapy	1	952	1	952	NA	NA	1	205						C2
TCGA-B2-4099	83	MALE	WHITE	T1	NA	M0	I	G3	NA	NA	NA	No	NA	0	972	0	972	0	972	0	972						C2
TCGA-B0-4691	55	MALE	WHITE	T2	N0	M1	IV	G3	NA	NA	NA	No	NA	1	139	1	139	NA	NA	1	139						C2
TCGA-AK-3458	48	MALE	WHITE	T1	NA	M0	I	G3	NA	NA	NA	No	NA	0	1168	0	1168	NA	NA	0	1168						C2
TCGA-BP-4968	40	MALE	WHITE	T1	N0	M0	I	G3	NA	NA	NA	No	NA	0	1746	0	1746	NA	NA	0	1746						C2
TCGA-CJ-5679	73	MALE	WHITE	T3	NA	M0	III	G4	NA	NA	NA	No	NA	1	679	1	679	NA	NA	1	595						C2
TCGA-CJ-4888	59	MALE	WHITE	T3	NA	M1	IV	G4	NA	NA	NA	No	Targeted Molecular therapy	1	1567	1	1567	NA	NA	1	608						C2
TCGA-CJ-4636	51	MALE	WHITE	T3	N0	M0	III	G3	NA	NA	NA	No	NA	0	1924	0	1924	NA	NA	0	1924						C2
TCGA-BP-4774	57	FEMALE	WHITE	T1	NA	M0	I	G2	NA	NA	NA	No	NA	0	1885	0	1885	NA	NA	0	1885						C2
TCGA-CZ-5469	41	MALE	WHITE	T2	N0	M0	II	G2	NA	No	NA	No	Targeted Molecular therapy	1	946	1	946	NA	NA	1	110						C2
TCGA-CZ-5464	69	MALE	WHITE	T3	NA	M1	IV	G2	NA	NA	NA	No	Targeted Molecular therapy	0	2128	0	2128	NA	NA	0	2128						C2
TCGA-G6-A8L6	55	MALE	BLACK	T2	NA	M1	IV	G3	NA	No	NO	No	NA	1	313	1	313	NA	NA	1	304						C2
TCGA-BP-5176	78	FEMALE	WHITE	T1	NA	M0	I	G2	NA	NA	NA	No	NA	1	1590	0	1590	NA	NA	0	1590						C2
TCGA-BP-5170	55	MALE	WHITE	T1	NA	M0	I	G2	NA	NA	NA	No	NA	0	2412	0	2412	NA	NA	0	2412						C2
TCGA-6D-AA2E	68	FEMALE	BLACK	T1	NA	NA	I	G2	NA	No	NO	No	NA	0	362	0	362	NA	NA	0	362						C2
TCGA-B0-5692	66	FEMALE	WHITE	T3	N0	M0	III	G3	NA	NA	NA	No	NA	0	3944	0	3944	0	3944	0	3944						C2
TCGA-CJ-5689	90	MALE	WHITE	T1	NA	M0	I	G4	NA	NA	NA	No	NA	1	1620	0	1620	NA	NA	0	1620						C2
TCGA-DV-A4VX	59	MALE	BLACK	T3	N0	M1	IV	G4	NA	Yes	NO	No	Targeted Molecular therapy	1	1626	1	1626	NA	NA	1	1626						C2
TCGA-B0-4816	49	MALE	WHITE	T2	N0	M0	II	G3	NA	NA	NA	No	NA	1	1371	1	1371	NA	NA	1	1371						C2
TCGA-BP-4165	64	FEMALE	WHITE	T1	N0	M0	I	G1	NA	NA	NA	No	Targeted Molecular therapy	0	3037	0	3037	NA	NA	1	1049						C2
TCGA-BP-5174	45	FEMALE	WHITE	T1	NA	M0	I	G2	NA	NA	NA	No	NA	0	2257	0	2257	NA	NA	0	2257						C2
TCGA-BP-4977	57	MALE	WHITE	T1	NA	M0	I	G3	NA	NA	NA	No	NA	0	454	0	454	NA	NA	0	454						C2
TCGA-G6-A8L7	81	FEMALE	BLACK	T1	N0	NA	I	G3	NA	Yes	NO	No	NA	0	2133	0	2133	0	2133	0	2133						C3
TCGA-BP-5010	63	MALE	WHITE	T3	N0	M0	III	G4	NA	NA	NA	No	NA	1	878	1	878	NA	NA	1	582						C3
TCGA-BP-5185	56	MALE	WHITE	T1	NA	M0	I	G3	NA	NA	NA	No	NA	0	1132	0	1132	NA	NA	1	736						C3
TCGA-B0-4843	57	MALE	WHITE	T3	N0	M0	III	G3	NA	NA	NA	No	NA	1	320	1	320	NA	NA	1	320						C3
TCGA-B0-5702	71	MALE	WHITE	T1	N0	M0	I	G2	NA	NA	NA	No	NA	0	2172	0	2172	0	2172	0	2172						C3
TCGA-AK-3447	83	MALE	WHITE	T2	NA	M0	II	G2	NA	NA	NA	No	NA	0	1217	0	1217	NA	NA	0	1217						C3
TCGA-BP-4159	70	MALE	WHITE	T1	N0	M0	I	G2	NA	NA	NA	No	NA	1	2601	1	2601	NA	NA	1	2352						C3
TCGA-B0-4822	78	MALE	WHITE	T2	NA	M0	II	G4	NA	NA	NA	No	NA	1	1111	1	1111	NA	NA	1	1111						C3
TCGA-B0-5400	59	FEMALE	WHITE	T3	N0	M0	III	G4	NA	NA	NA	No	NA	0	1733	0	1733	0	1733	0	1733						C3
TCGA-G6-A5PC	54	FEMALE	BLACK	T1	N0	M1	IV	G4	NA	Yes	NO	No	Targeted Molecular therapy	1	242	1	242	NA	NA	1	242						C3
TCGA-AK-3427	65	MALE	WHITE	T1	N0	M0	I	NA	NA	No	NA	No	NA	0	3583	0	3583	0	3583	0	3583						C3
TCGA-B8-4153	74	MALE	WHITE	T3	NA	M0	III	G3	NA	No	NA	No	Chemotherapy	0	762	0	762	NA	NA	1	223						C3
TCGA-A3-3374	51	FEMALE	BLACK	T1	N0	M0	I	G2	NA	NA	NA	No	NA	0	1314	0	1314	NA	NA	0	1314						C3
TCGA-BP-5000	40	MALE	WHITE	T1	NA	M0	I	G3	NA	NA	NA	No	NA	0	563	0	563	NA	NA	0	563						C3
TCGA-B0-4841	63	MALE	WHITE	T2	NA	M1	IV	G3	NA	NA	NA	No	Immunotherapy	1	204	1	204	NA	NA	1	108						C3
TCGA-BP-5169	70	MALE	WHITE	T1	N0	M0	I	G4	NA	NA	NA	No	NA	0	193	0	193	NA	NA	0	193						C3
TCGA-BP-4992	66	MALE	WHITE	T1	NA	M0	I	G4	NA	NA	NA	No	NA	0	501	0	501	NA	NA	0	501						C3
TCGA-B0-5085	76	FEMALE	WHITE	T3	N0	M0	III	G3	NA	NA	NA	No	NA	1	770	0	770	NA	NA	0	770						C3
TCGA-AK-3454	84	MALE	WHITE	T1	NA	M0	I	G3	NA	NA	NA	No	NA	0	874	0	874	NA	NA	0	874						C3
TCGA-BP-4989	58	MALE	WHITE	T3	N0	M0	III	G3	NA	NA	NA	No	NA	0	118	0	118	NA	NA	0	118						C3
TCGA-MM-A564	68	MALE	BLACK	T2	NA	NA	II	G2	NA	No	NO	No	NA	0	607	0	607	0	607	0	607						C3
TCGA-MM-A84U	58	FEMALE	BLACK	T1	NA	NA	I	G2	NA	Yes	NO	No	NA	0	700	0	700	0	700	0	700						C3
TCGA-B0-4817	81	MALE	WHITE	T3	N0	M0	III	G3	NA	NA	NA	No	NA	1	1019	0	1019	NA	NA	0	1019						C3
TCGA-BP-5190	61	MALE	WHITE	T1	NA	M0	I	G3	NA	NA	NA	No	NA	0	1011	0	1011	NA	NA	0	1011						C3
TCGA-B0-4847	60	MALE	WHITE	T3	NA	M1	IV	G3	NA	NA	NA	No	NA	1	793	NA	793	NA	NA	0	793						C3
TCGA-BP-4352	74	FEMALE	WHITE	T3	N0	M1	IV	G4	NA	NA	NA	No	Targeted Molecular therapy	1	344	1	344	NA	NA	1	13						C3
TCGA-B0-5117	40	MALE	WHITE	T1	NA	M0	I	G2	NA	NA	NA	No	NA	0	1608	0	1608	0	1608	0	1608						C3
TCGA-B0-5121	56	MALE	WHITE	T1	N0	M0	I	G2	NA	NA	NA	No	NA	0	1485	0	1485	0	1485	0	1485						C3
TCGA-CJ-4873	85	FEMALE	WHITE	T3	N0	M0	III	G3	NA	NA	NA	No	NA	0	2259	0	2259	NA	NA	0	2259						C3
TCGA-AK-3451	48	MALE	WHITE	T2	N0	M0	II	G3	NA	Yes	NA	No	NA	0	2868	0	2868	0	2868	0	2868						C3
TCGA-B0-4811	48	MALE	WHITE	T3	N0	M0	III	G3	NA	NA	NA	No	NA	1	1417	1	1417	NA	NA	1	458						C3
TCGA-BP-4960	46	MALE	WHITE	T2	N0	M0	II	G3	NA	NA	NA	No	NA	0	2172	0	2172	NA	NA	0	2172						C3
TCGA-B0-4821	68	FEMALE	ASIAN	T3	N0	M0	III	G3	NA	NA	NA	No	NA	1	1230	1	1230	NA	NA	1	1230						C3
TCGA-AK-3426	37	MALE	WHITE	T3	N1	M0	III	G3	NA	Yes	NA	No	Immunotherapy	1	885	1	885	NA	NA	1	256						C3
TCGA-CJ-4891	57	FEMALE	WHITE	T3	N0	M0	III	G4	NA	NA	NA	No	NA	1	819	0	819	NA	NA	0	819						C3
TCGA-B0-4842	73	FEMALE	WHITE	T3	N0	M0	III	G4	NA	NA	NA	No	NA	1	1724	1	1724	NA	NA	1	250						C3
TCGA-B0-4813	68	MALE	WHITE	T3	NA	M0	III	G3	NA	NA	NA	No	NA	1	18	0	18	NA	NA	0	18						C3
TCGA-BP-4776	52	MALE	WHITE	T1	NA	M0	I	G2	NA	NA	NA	No	NA	0	411	0	411	NA	NA	0	411						C3
TCGA-B8-A54I	48	MALE	BLACK	T1	NA	M0	I	G3	NA	No	NO	No	NA	0	150	0	150	0	150	0	150						C3
TCGA-BP-5001	43	FEMALE	WHITE	T1	NA	M0	I	G2	NA	NA	NA	No	NA	0	1177	0	1177	NA	NA	0	1177						C3
TCGA-BP-4799	70	MALE	WHITE	T3	N0	M0	III	G3	NA	NA	NA	No	NA	1	1133	1	1133	NA	NA	1	352						C3
TCGA-CJ-4900	69	FEMALE	WHITE	T4	N1	M1	IV	G4	NA	NA	NA	Yes	Targeted Molecular therapy	1	1714	1	1714	NA	NA	1	1714						C3
TCGA-CJ-5676	47	MALE	WHITE	T3	NA	M0	III	G3	NA	No	NA	No	NA	0	4067	0	4067	1	2219	1	2219						C3
TCGA-BP-4334	56	MALE	WHITE	T3	N0	M0	III	G3	NA	NA	NA	No	Immunotherapy	1	645	1	645	NA	NA	1	442						C3
TCGA-BP-4971	40	MALE	WHITE	T3	N0	M0	III	G3	NA	NA	NA	No	NA	0	1487	0	1487	NA	NA	0	1487						C3
TCGA-BP-4759	50	MALE	WHITE	T1	NA	M0	I	G2	NA	NA	NA	No	NA	0	2372	0	2372	NA	NA	0	2372						C3
TCGA-B0-4713	76	FEMALE	WHITE	T3	NA	M0	III	G2	NA	NA	NA	No	NA	1	202	1	202	NA	NA	1	202						C3
TCGA-CJ-4642	47	MALE	WHITE	T2	NA	M0	II	G2	NA	Yes	NA	Yes	NA	0	3205	0	3205	0	3205	0	3205						C3
TCGA-CJ-4875	67	MALE	WHITE	T3	NA	M1	IV	G3	NA	Yes	NA	No	Targeted Molecular therapy	1	3554	1	3554	NA	NA	1	531						C3
TCGA-BP-5178	71	MALE	WHITE	T3	NA	M1	IV	G4	NA	NA	NA	No	Targeted Molecular therapy	1	1912	1	1912	NA	NA	1	396						C3
TCGA-BP-4167	59	MALE	WHITE	T3	NA	M0	III	G2	NA	NA	NA	No	NA	0	2718	0	2718	NA	NA	0	2718						C3
TCGA-CJ-4912	61	MALE	WHITE	T2	NA	M0	II	G3	NA	NA	NA	No	NA	0	1657	0	1657	NA	NA	0	1657						C3
TCGA-BP-4758	40	MALE	WHITE	T1	NA	M0	I	G2	NA	NA	NA	No	NA	0	2208	0	2208	NA	NA	0	2208						C3
TCGA-B0-4707	63	MALE	WHITE	T3	NA	M0	III	G4	NA	NA	NA	No	NA	1	600	1	600	NA	NA	1	600						C3
TCGA-B0-4839	80	FEMALE	WHITE	T1	N0	M0	I	G2	NA	NA	NA	No	NA	1	1639	0	1639	NA	NA	0	1639						C3
TCGA-BP-5175	60	MALE	WHITE	T1	NA	M0	I	G3	NA	NA	NA	No	NA	0	932	0	932	NA	NA	0	932						C3
TCGA-BP-5191	79	MALE	WHITE	T3	N0	M0	III	G2	NA	NA	NA	No	NA	0	967	0	967	NA	NA	0	967						C3
TCGA-B0-4697	46	FEMALE	WHITE	T3	NA	M1	IV	G4	NA	NA	NA	No	NA	1	578	1	578	NA	NA	1	578						C3
TCGA-CJ-4638	46	FEMALE	WHITE	T3	N1	M1	IV	G4	NA	NA	NA	No	Chemotherapy	1	431	1	431	NA	NA	1	70						C3
TCGA-AK-3453	58	FEMALE	WHITE	T2	NA	M0	II	G2	NA	No	NA	No	Chemotherapy	0	2531	0	2531	0	2531	0	2531						C3
TCGA-B0-4819	60	FEMALE	WHITE	T3	NA	M1	IV	G4	NA	NA	NA	No	NA	1	183	0	183	NA	NA	0	183						C3
TCGA-BP-4981	75	FEMALE	WHITE	T3	NA	M0	III	G3	NA	NA	NA	No	NA	1	1097	0	1097	NA	NA	0	1097						C3
TCGA-AS-3777	63	MALE	WHITE	T1	NA	M0	I	NA	NA	NA	NA	No	NA	0	1238	0	1238	NA	NA	0	1238						C3
