# Supplementary material for: Differentially Expressed Genes in Clear Cell Renal Cell Carcinoma as a Potential Marker for Prognostic and Immune Signatures
Source: Front Oncol. 2021 Dec 16;11:776824. doi: 10.3389/fonc.2021.776824 (PMC8716543; doi:10.3389/fonc.2021.776824)
Supplement: Supplementary file 2 [file DataSheet_2.csv]

Genes	No benefits	Responder	TIDE	IFNG	MSI Expr Sig	Merck18	CD274	CD8	CTL.flag	Dysfunction	Exclusion	MDSC	CAF	TAM M2
TCGA-BP-4770-01	False	False	3.13	-0.8	0.19	-0.11	-0.41	0.5	False	-0.18	3.13	0.17	0.29	0.01
TCGA-BP-5177-01	False	False	2.97	0.05	0.3	-0.04	-0.82	-0.28	False	0.16	2.97	0.14	0.25	0.06
TCGA-B0-5095-01	False	False	2.46	-0.32	0.12	-0.17	-1.24	0.32	False	0.42	2.46	0.1	0.28	0.01
TCGA-B0-5116-01	False	False	2.43	-0.96	0.48	-0.79	-1.45	-0.9	False	-0.94	2.43	0.19	0.12	0.05
TCGA-B0-5100-01	True	False	2.39	-1.75	0.19	-1.13	-1.46	-1.78	False	0.23	2.39	0.12	0.2	0.04
TCGA-B0-4696-01	True	False	2.39	-2.9	0.24	-2.23	-2.33	-3.31	False	-0.9	2.39	0.16	0.15	0.04
TCGA-AK-3431-01	False	False	2.32	-0.52	0.45	-0.41	-1.33	-0.58	False	-0.43	2.32	0.09	0.23	0.04
TCGA-B0-4688-01	True	False	2.19	-1.79	0.23	-0.95	2.4	-2.04	False	-0.65	2.19	0.19	0.12	0.01
TCGA-BP-5010-01	False	False	2.18	-0.87	0.14	-0.25	-1.2	0.26	False	0.8	2.18	0.08	0.24	0.01
TCGA-BP-4771-01	False	False	2.13	1.91	0.2	1.85	0.07	3.51	True	2.13	-1.92	-0.1	-0.13	-0.06
TCGA-B0-4703-01	False	False	2.02	0.57	0.11	0.42	-0.04	1.02	False	0.51	2.02	0.11	0.23	-0.03
TCGA-B0-4837-01	False	False	1.99	-0.93	0.34	-0.62	-1.21	-0.97	False	-0.09	1.99	0.09	0.18	0.03
TCGA-BP-4769-01	True	False	1.98	-1.39	0.39	-1.51	-0.73	-3.01	False	-0.26	1.98	0.09	0.21	0.01
TCGA-BP-4173-01	False	False	1.97	3.04	0.37	2.25	1.03	3.5	True	1.97	-2.12	-0.14	-0.04	-0.14
TCGA-BP-4804-01	False	False	1.97	1.24	0.26	1.2	-0.03	2	True	1.97	0.07	-0.05	0.09	-0.03
TCGA-CJ-4907-01	False	False	1.95	-0.4	0.17	-0.51	-0.45	-1.24	False	0.29	1.95	0.03	0.23	0.04
TCGA-B0-5080-01	False	False	1.95	-0.22	0.15	0.32	-0.92	1.17	False	0.9	1.95	0.07	0.22	0.01
TCGA-CJ-6033-01	False	False	1.94	-0.21	0.38	-0.14	-0.9	-0.17	False	-0.28	1.94	0.14	0.16	0
TCGA-B0-5081-01	False	False	1.94	1.43	0.31	1.34	0.39	1.8	True	1.94	-0.77	-0.04	-0.01	-0.05
TCGA-BP-4789-01	True	False	1.91	-1.23	0.32	-1	-0.32	-1.2	False	-0.46	1.91	0.06	0.16	0.07
TCGA-CJ-4905-01	False	False	1.91	-0.68	0.18	-0.37	-0.13	-0.52	False	0	1.91	0.05	0.19	0.06
TCGA-B4-5838-01	False	False	1.9	-0.39	0.76	-0.33	1.39	-0.19	False	-1.42	1.9	0.09	0.13	0.07
TCGA-CJ-4871-01	False	False	1.88	0.22	0.61	-0.06	-0.32	-0.09	False	-0.37	1.88	0.09	0.21	-0.01
TCGA-B4-5843-01	True	False	1.83	-1.15	0.28	-1.19	0.05	-2	False	-1.88	1.83	0.1	0.12	0.06
TCGA-BP-4784-01	True	False	1.83	-1.15	0.39	-0.97	-1.37	-2	False	-0.36	1.83	0.11	0.11	0.05
TCGA-B0-4843-01	True	False	1.81	-1.12	0.12	-0.81	-1.39	-1.94	False	0.35	1.81	0.09	0.14	0.04
TCGA-B0-5098-01	True	False	1.79	-2.06	0.26	-1.7	-1.74	-1.93	False	-1.08	1.79	0.23	0	0.04
TCGA-CJ-5679-01	True	False	1.78	-1.84	0.55	-0.97	-1.6	-0.95	False	-0.27	1.78	0.12	0.13	0.02
TCGA-AK-3426-01	False	False	1.76	1.82	0.26	1.98	0.25	3.54	True	1.76	-0.93	-0.06	-0.04	-0.05
TCGA-BP-4795-01	True	False	1.74	-1.2	0.15	-0.56	-0.9	-0.42	False	0.57	1.74	0.04	0.18	0.05
TCGA-B0-4697-01	False	False	1.73	1.79	0.38	1.72	1.39	2.91	True	1.73	-0.93	-0.03	-0.06	-0.05
TCGA-BP-4337-01	True	False	1.72	-1.08	0.32	-0.55	0.3	-0.91	False	0.81	1.72	0.06	0.18	0.02
TCGA-BP-4177-01	True	False	1.71	-1.5	0.66	-1.24	-0.81	-1.93	False	-0.51	1.71	0.1	0.11	0.05
TCGA-BP-4760-01	True	False	1.68	-1.78	0.49	-1.41	0.34	-2.57	False	-0.44	1.68	0.08	0.15	0.02
TCGA-BP-4346-01	False	False	1.68	2.3	0.48	1.71	0.71	3.25	True	1.68	-2.64	-0.13	-0.2	-0.07
TCGA-BP-4345-01	False	False	1.68	0.14	0.1	0.46	1.05	-0.37	False	0.76	1.68	0.02	0.27	-0.03
TCGA-B0-4819-01	False	False	1.65	1.25	0.22	1.55	1.06	2.84	True	1.65	-1.19	-0.07	-0.02	-0.09
TCGA-B8-5550-01	False	False	1.65	0.02	0.38	0.16	0.21	0.01	False	0.13	1.65	0.03	0.2	0.03
TCGA-CZ-5469-01	True	False	1.64	-1.36	0.34	-0.66	-1.35	-0.68	False	-0.35	1.64	0.16	0.04	0.04
TCGA-BP-4159-01	False	False	1.63	0.11	0.63	-0.19	-1.04	-1.03	False	-0.43	1.63	0.07	0.12	0.05
TCGA-MM-A563-01	False	False	1.59	1.03	0.3	0.71	0.36	0.69	True	1.59	0.21	-0.04	0.07	0.01
TCGA-A3-3308-01	False	False	1.58	-0.38	0.14	-0.47	0.67	-1.14	False	-0.46	1.58	0.06	0.16	0.03
TCGA-BP-5170-01	False	False	1.57	-0.78	0.56	-0.18	-0.41	-0.61	False	0.1	1.57	0.04	0.15	0.04
TCGA-BP-4167-01	False	False	1.56	1.35	0.5	1.67	-0.07	2.37	True	1.56	0.39	-0.06	0.14	-0.01
TCGA-BP-4352-01	True	False	1.56	-1.68	0.48	-1.14	1.01	-2.31	False	-0.46	1.56	0.17	0.07	-0.02
TCGA-CJ-4882-01	False	False	1.55	0.37	0.16	0.64	-0.54	1.22	True	1.55	0.04	-0.01	0.04	-0.03
TCGA-CJ-5671-01	False	False	1.55	0.35	0.11	0.58	-0.16	0.6	True	1.55	0.61	-0.06	0.19	-0.03
TCGA-BP-4762-01	False	False	1.55	-0.52	0.57	-0.1	-0.57	0.35	False	0.11	1.55	-0.02	0.19	0.07
TCGA-CJ-4869-01	False	False	1.54	1.3	0.51	1.73	0.29	3.58	True	1.54	-1.19	-0.05	-0.1	-0.03
TCGA-BP-5191-01	False	False	1.51	1.86	0.62	1.38	0.24	0.97	True	1.51	-1.77	-0.09	-0.15	-0.03
TCGA-B8-5162-01	False	False	1.51	1.58	0.48	1.66	0.92	2.38	True	1.51	-1.1	-0.14	0.03	-0.04
TCGA-A3-3349-01	True	False	1.5	-1.75	0.15	-0.95	-1.27	-0.37	False	0.42	1.5	0.03	0.14	0.07
TCGA-BP-5198-01	False	False	1.49	-0.45	0.27	0.02	-0.97	0.19	False	0.35	1.49	0.03	0.25	-0.05
TCGA-BP-4758-01	False	False	1.48	1.03	0.46	1.26	0.11	2.77	True	1.48	-1.08	-0.02	-0.14	-0.02
TCGA-BP-4166-01	False	False	1.47	0.6	0.6	0.13	-0.41	-0.09	False	-0.16	1.47	0.04	0.14	0.05
TCGA-BP-4330-01	False	False	1.45	1.4	0.42	1.17	0.37	2.15	True	1.45	-2.09	-0.14	-0.14	-0.03
TCGA-B0-4700-01	False	False	1.45	1.9	0.27	1.82	0.75	2.65	True	1.45	0.58	0.02	0.14	-0.07
TCGA-BP-5199-01	False	False	1.44	1.55	0.23	1.35	-0.46	2.96	True	1.44	0.51	0.02	0.1	-0.04
TCGA-CJ-4890-01	False	False	1.44	1.46	0.22	1.48	0.57	2.6	True	1.44	-0.55	-0.14	0.13	-0.05
TCGA-CJ-4920-01	False	False	1.43	-0.56	0.25	-0.57	-0.62	-1.48	False	0.14	1.43	0.11	0.16	-0.04
TCGA-B0-4707-01	True	False	1.43	-1.1	0.35	-0.34	-1.68	1.27	False	0.34	1.43	0.13	0.07	0.02
TCGA-CJ-4916-01	False	False	1.43	1.77	0.52	1.69	0.53	3.16	True	1.43	-3.08	-0.15	-0.24	-0.08
TCGA-B0-5120-01	False	False	1.42	-0.92	0.46	-0.57	-0.21	-1.46	False	0.21	1.42	0.03	0.17	0.02
TCGA-B0-5092-01	False	False	1.42	1.71	0.38	1.75	0.35	3.42	True	1.42	-0.89	0.02	-0.11	-0.05
TCGA-CJ-5677-01	False	False	1.41	-0.36	0.31	-0.18	-1.01	-0.96	False	0.05	1.41	0.04	0.18	0.01
TCGA-DV-5576-01	True	False	1.39	-1.98	0.32	-1.84	-1.05	-3.29	False	-0.55	1.39	0.11	0.06	0.03
TCGA-BP-4763-01	False	False	1.38	0.15	0.77	-0.29	-0.11	-0.63	False	-1.17	1.38	0.07	0.12	0.02
TCGA-MM-A564-01	False	False	1.37	-1	0.41	-0.85	-1.05	-1.47	False	-0.21	1.37	0.1	0.03	0.07
TCGA-CJ-4901-01	False	False	1.37	2.54	0.43	1.7	0.95	2.17	True	1.37	-0.9	-0.02	-0.03	-0.08
TCGA-EU-5905-01	False	False	1.36	-0.7	0.23	-0.41	-1.05	0.28	False	0.15	1.36	0.05	0.11	0.04
TCGA-BP-5169-01	False	False	1.34	-0.2	0.61	0.45	-0.63	0.89	True	1.34	-0.42	-0.02	-0.04	0
TCGA-CJ-4918-01	False	False	1.34	-0.03	0.16	0	-0.74	0.37	False	0.59	1.34	0	0.19	0.02
TCGA-B8-A54K-01	True	False	1.34	-1.93	0.49	-1.75	-0.69	-2.55	False	-0.62	1.34	0.12	0.01	0.06
TCGA-B0-5709-01	False	False	1.31	1.14	0.37	1.1	0.31	1.67	True	1.31	-0.07	-0.08	0.12	-0.04
TCGA-CJ-4900-01	False	False	1.3	1.27	0.65	1.16	-0.24	2.28	True	1.3	-1.37	-0.05	-0.1	-0.06
TCGA-BP-5195-01	False	False	1.29	-0.31	0.29	-0.23	-0.81	-0.6	False	0.17	1.29	0	0.2	0.01
TCGA-B0-5696-01	False	False	1.29	0.01	0.86	0.04	1.57	-0.11	False	-0.38	1.29	0.1	0.04	0.05
TCGA-CJ-4887-01	False	False	1.28	1.32	0.7	1.3	-0.12	2.43	True	1.28	-1.93	-0.1	-0.18	-0.03
TCGA-CJ-4873-01	False	False	1.27	0.33	0.37	0.86	0.06	1.09	True	1.27	-0.9	-0.07	-0.05	-0.02
TCGA-CZ-5988-01	False	False	1.26	0.14	0.47	0.09	-0.19	0.24	False	-0.6	1.26	0.11	0.1	-0.02
TCGA-B0-4714-01	False	False	1.25	1.84	0.46	1.19	0.86	2.28	True	1.25	-1.94	-0.09	-0.17	-0.04
TCGA-BP-5187-01	False	False	1.24	0.21	0.62	-0.11	-0.25	0.69	False	-0.48	1.24	0.07	0.15	-0.03
TCGA-B0-5693-01	True	False	1.24	-1.08	0.5	-1.19	0.09	-2.12	False	-1.12	1.24	0.11	0.05	0.03
TCGA-B0-4815-01	False	False	1.21	1.7	0.29	1.43	0.85	2.58	True	1.21	-1.32	-0.03	-0.12	-0.05
TCGA-A3-A6NJ-01	False	False	1.21	1.07	0.69	1.13	1.24	2.29	True	1.21	-2.38	-0.11	-0.18	-0.06
TCGA-B0-4694-01	False	False	1.21	1.86	0.8	1.49	0.14	2.26	True	1.21	-0.72	-0.12	0.05	-0.03
TCGA-BP-4989-01	False	False	1.2	1.17	0.34	1.38	0.64	3.16	True	1.2	-1.44	-0.09	-0.07	-0.06
TCGA-B0-4842-01	False	False	1.2	0.13	0.65	0.95	-0.28	1.02	True	1.2	-0.35	-0.05	0.03	-0.02
TCGA-BP-5201-01	False	False	1.2	1.27	0.64	1.01	0.1	2.29	True	1.2	-1.31	-0.01	-0.18	-0.03
TCGA-BP-4803-01	False	False	1.2	-0.45	0.48	-0.52	-1.34	-0.6	False	-0.39	1.2	0.03	0.12	0.04
TCGA-BP-4992-01	False	False	1.19	0.55	0.19	0.64	-0.01	1.69	True	1.19	-1.56	-0.04	-0.17	-0.04
TCGA-BP-5000-01	False	False	1.19	0.69	0.36	0.69	-0.8	1.25	True	1.19	0.39	0.01	0.05	0
TCGA-CW-5588-01	False	False	1.18	-0.71	0.41	-0.45	-0.95	-0.47	False	0.35	1.18	-0.01	0.16	0.03
TCGA-CJ-4902-01	False	False	1.17	0.19	0.12	0.26	-0.6	0.15	True	1.17	0.52	-0.03	0.12	0
TCGA-B8-5551-01	False	False	1.17	2.6	0.32	2.07	1.1	2.08	True	1.17	-1.66	-0.08	-0.12	-0.06
TCGA-DV-5567-01	True	False	1.16	-1.62	0.39	-1.73	-1.03	-2.55	False	-0.63	1.16	0.1	0.05	0.03
TCGA-AK-3436-01	False	False	1.16	-0.62	0.83	-0.32	-0.93	0.32	False	-0.43	1.16	0.09	0.04	0.05
TCGA-BP-4765-01	True	False	1.14	-1.26	0.51	-1.19	-0.56	-2.77	False	-0.94	1.14	0.05	0.11	0.02
TCGA-CJ-4888-01	False	False	1.13	2.06	0.47	1.77	2.06	2.66	True	1.13	-1.38	-0.09	-0.02	-0.11
TCGA-B8-5545-01	False	False	1.12	-0.13	0.23	0.03	-0.11	-0.7	False	0.48	1.12	-0.01	0.18	0.02
TCGA-B0-5692-01	False	False	1.12	1.49	0.72	1.6	0.23	3.46	True	1.12	-1.86	-0.03	-0.22	-0.04
TCGA-B0-5084-01	True	False	1.11	-1.02	0.13	-0.86	-1.37	-0.57	False	-0.39	1.11	0.15	-0.02	0.03
TCGA-CW-5591-01	True	False	1.11	-2.04	0.28	-1.77	-0.88	-2.16	False	-0.7	1.11	0.02	0.1	0.05
TCGA-CJ-6031-01	False	False	1.1	0.61	0.4	0.81	-0.61	1.57	True	1.1	0.84	-0.04	0.17	0.01
TCGA-B0-5812-01	False	False	1.1	0.37	0.41	0.01	-0.15	-0.37	False	-0.46	1.1	0.02	0.14	0.02
TCGA-BP-4960-01	False	False	1.1	-0.75	0.2	-0.22	-1.27	0.14	True	1.1	0.4	0.02	0.08	-0.03
TCGA-A3-3316-01	False	False	1.1	-0.8	0.22	-0.78	-1.19	-1.35	False	-0.58	1.1	-0.01	0.19	0
TCGA-AK-3453-01	False	False	1.09	1.39	0.48	1.16	0.58	2.42	True	1.09	-1.77	-0.04	-0.21	-0.04
TCGA-B0-4847-01	False	False	1.08	1.46	0.57	1.24	0.59	2.41	True	1.08	-2.35	-0.06	-0.26	-0.05
TCGA-B0-5097-01	False	False	1.08	0.18	0.15	0.11	-0.05	-0.27	False	-0.02	1.08	0.04	0.19	-0.06
TCGA-B0-4810-01	False	False	1.05	1.06	0.39	0.94	0.27	1.58	True	1.05	0.8	0.08	0.08	-0.04
TCGA-B4-5834-01	False	False	1.05	0.36	0.4	-0.14	0.04	-1.12	False	-0.3	1.05	0.06	0.07	0.03
TCGA-BP-4985-01	False	False	1.02	-0.18	0.19	-0.46	-0.38	-1.6	False	-0.03	1.02	0.09	0.12	-0.05
TCGA-DV-A4VZ-01	True	False	1.02	-2.59	0.46	-1.81	0.88	-2.62	False	-0.33	1.02	0.11	0.02	0.02
TCGA-B8-4620-01	False	False	1.02	-0.17	0.5	-0.33	-0.32	-1.63	False	-0.06	1.02	0.07	0.17	-0.08
TCGA-A3-A8OX-01	False	False	1.02	0.02	0.57	0.14	0.56	-0.07	False	0.37	1.02	0.01	0.12	0.03
TCGA-BP-4342-01	False	False	1.01	-0.54	0.31	-0.44	-1.01	-1.18	False	0.28	1.01	0.06	0.09	0.02
TCGA-CJ-4637-01	False	False	0.99	2.64	0.54	2.12	1.11	3.39	True	0.99	-1.72	-0.05	-0.12	-0.1
TCGA-MM-A84U-01	False	False	0.98	-0.59	0.37	-0.15	-1.02	-0.6	False	0.94	0.98	0.03	0.1	0.03
TCGA-B8-A8YJ-01	False	False	0.98	-1.18	0.08	-0.14	-0.49	-0.8	False	1.34	0.98	-0.04	0.21	-0.01
TCGA-B4-5378-01	False	False	0.97	-1.58	0.46	-1.19	-0.45	-1.48	False	-0.5	0.97	0.08	0.05	0.01
TCGA-BP-4962-01	False	False	0.97	0.99	0.9	1.11	0.05	1.93	True	0.97	0.28	-0.06	0.09	0.01
TCGA-B8-4148-01	False	False	0.95	1.64	0.44	0.95	0.78	2.36	True	0.95	-2.56	-0.1	-0.22	-0.07
TCGA-BP-4355-01	False	False	0.95	-1.34	0.15	-1.02	-0.21	-2.03	False	0.26	0.95	0.04	0.08	0.02
TCGA-CJ-4885-01	False	False	0.95	-0.46	0.77	-0.49	0.13	-0.21	False	-1.1	0.95	0.05	0.04	0.05
TCGA-BP-4986-01	False	False	0.94	-0.37	0.19	-0.43	-0.42	-1.19	False	0.37	0.94	0	0.16	-0.01
TCGA-BP-4961-01	False	False	0.94	-1.8	0.22	-1.06	-0.49	-1.39	False	-0.2	0.94	0	0.09	0.05
TCGA-B0-4841-01	False	False	0.93	-0.2	0.24	-0.2	-0.93	0.43	False	0.41	0.93	0.06	0.05	0.02
TCGA-CJ-5683-01	False	False	0.92	-0.71	0.62	-0.66	-0.95	-0.35	False	-0.16	0.92	0.11	-0.01	0.03
TCGA-CJ-4897-01	False	False	0.92	-0.06	0.68	-0.17	0.19	-0.13	False	-0.48	0.92	0.03	0.05	0.05
TCGA-B2-5636-01	False	False	0.92	-1.86	0.15	-1.32	-1	-2.36	False	0.09	0.92	0.03	0.08	0.04
TCGA-CJ-4908-01	False	False	0.91	-0.46	0.13	-0.21	-0.12	0.08	False	0.53	0.91	0.01	0.13	0.01
TCGA-DV-5565-01	False	False	0.9	-0.66	0.14	-0.31	-0.36	-0.65	False	0.22	0.9	0.03	0.1	0
TCGA-CZ-5466-01	False	False	0.88	0.55	0.69	0.77	-0.09	1.27	True	0.88	-0.68	-0.09	-0.03	0.02
TCGA-BP-4326-01	False	False	0.88	-0.24	0.42	-0.55	-0.13	-1.42	False	-0.12	0.88	0.08	0.11	-0.06
TCGA-CZ-5468-01	False	False	0.87	-0.84	0.37	0	0.97	-0.13	False	-0.24	0.87	0.09	0.07	-0.03
TCGA-B2-4101-01	False	False	0.87	0.63	0.33	0.48	0.49	0.56	True	0.87	-1.2	-0.11	-0.06	-0.01
TCGA-BP-4999-01	False	False	0.86	-0.8	0.29	-0.9	0.13	-1.53	False	-0.35	0.86	0.01	0.09	0.03
TCGA-BP-4332-01	False	False	0.86	-0.97	0.37	-0.71	-0.77	-0.82	False	-0.61	0.86	0.03	0.04	0.06
TCGA-B0-5096-01	False	False	0.86	-0.18	0.73	-0.1	-1.22	-0.43	False	-0.59	0.86	0.06	0.11	-0.04
TCGA-CJ-4892-01	False	False	0.85	0.39	0.68	0.69	-0.15	2.46	True	0.85	-0.67	-0.02	-0.07	-0.01
TCGA-B8-A54J-01	False	False	0.84	0.18	0.39	0.28	0.54	0.93	True	0.84	-0.3	-0.01	-0.05	0.01
TCGA-DV-5574-01	False	False	0.84	0.22	0.2	0.53	0.14	1.32	True	0.84	0.09	-0.06	0.11	-0.03
TCGA-DV-5566-01	False	False	0.84	-0.13	0.65	-0.42	-0.33	-0.81	False	-0.39	0.84	0.12	0	0
TCGA-B0-4814-01	False	False	0.84	-0.43	0.69	-0.51	0.74	-0.74	False	-0.5	0.84	0.07	0.02	0.03
TCGA-CJ-4634-01	False	False	0.84	-1.34	0.37	-1.19	-0.51	-1.34	False	-0.56	0.84	-0.01	0.07	0.07
TCGA-A3-3383-01	False	False	0.83	1.21	0.85	0.92	-0.28	0.39	True	0.83	-0.59	0.01	-0.15	0.04
TCGA-AS-3778-01	False	False	0.83	-0.49	0.47	-0.5	-0.19	-0.72	False	0.18	0.83	0.02	0.06	0.04
TCGA-B0-4813-01	False	False	0.82	-1.47	0.4	-1.04	-0.87	-1.72	False	-0.13	0.82	0.09	0.01	0.02
TCGA-BP-4344-01	False	False	0.82	-0.71	0.3	-0.78	-0.36	-2.09	False	0.03	0.82	-0.02	0.12	0.03
TCGA-CJ-4868-01	False	False	0.81	0.52	0.33	0.81	0.3	1.45	True	0.81	1.22	0.06	0.2	-0.06
TCGA-B0-5710-01	False	False	0.81	0.56	0.22	0.07	0.17	-0.33	False	-0.11	0.81	0.04	0.07	0.01
TCGA-CZ-5464-01	False	False	0.81	1.23	0.37	0.86	-0.15	1.07	True	0.81	-0.45	-0.02	-0.02	-0.03
TCGA-B0-5706-01	False	False	0.81	2.1	0.69	1.46	1.02	2.57	True	0.81	-0.9	-0.02	-0.03	-0.07
TCGA-B0-5106-01	False	False	0.81	-0.06	0.2	0.06	-0.61	1.03	True	0.81	-0.76	-0.08	0	-0.03
TCGA-BP-5186-01	False	False	0.8	-0.24	0.56	-0.24	0.15	0.03	False	-0.24	0.8	0.02	0.08	0.03
TCGA-B8-A54F-01	False	False	0.8	-1.44	0.5	-0.92	0.04	-1.39	False	-0.05	0.8	0.02	0.1	0
TCGA-DV-5573-01	False	False	0.79	0.78	0.61	1.17	0.04	3.22	True	0.79	-1.09	-0.03	-0.12	-0.03
TCGA-CW-5585-01	False	False	0.78	-1.02	0.73	-1.04	-0.3	-2.48	False	-0.56	0.78	0.05	-0.01	0.07
TCGA-A3-3365-01	False	False	0.78	-0.23	0.51	-0.29	-0.23	-0.5	False	-0.48	0.78	0.01	0.08	0.03
TCGA-CZ-5467-01	False	False	0.78	0.17	0.59	-0.37	-0.52	-1.05	False	-0.49	0.78	0.05	0.08	-0.01
TCGA-B0-4823-01	False	False	0.78	0.06	0.69	0.34	-0.21	1.59	False	0.31	0.78	-0.01	0.15	0
TCGA-CZ-4854-01	False	False	0.77	-0.41	0.25	-0.38	-0.58	-0.38	False	-0.11	0.77	0.07	0.04	0.01
TCGA-B0-5099-01	False	False	0.75	-1.44	0.71	-1.39	-0.4	-2.35	False	-0.91	0.75	0.11	-0.02	0.02
TCGA-B0-5697-01	False	False	0.75	0.59	0.47	0.8	0	1.89	True	0.75	-0.8	-0.04	-0.05	-0.03
TCGA-B0-5400-01	False	False	0.75	-0.37	0.83	0.54	0.81	0.83	True	0.75	0.65	-0.02	0.17	-0.05
TCGA-BP-4781-01	False	False	0.75	-0.52	0.36	-0.6	-0.64	-1.41	False	-0.7	0.75	0.02	0.11	-0.01
TCGA-BP-5175-01	False	False	0.74	-0.71	0.31	0.36	0.12	0.52	False	0.66	0.74	0.07	0.04	0.01
TCGA-3Z-A93Z-01	False	False	0.74	0.03	0.62	-0.04	0.47	-0.59	False	0.52	0.74	0.07	-0.01	0.04
TCGA-CW-5583-01	False	False	0.74	-0.79	0.49	-0.78	-0.36	-0.91	False	-0.46	0.74	0.03	0.05	0.04
TCGA-BP-4974-01	False	False	0.74	-1.2	0.1	-0.88	-0.56	-1.03	False	0.36	0.74	0.05	0.05	0.02
TCGA-BP-4807-01	False	False	0.73	-0.53	0.62	-0.68	-0.09	-1.75	False	-0.65	0.73	-0.07	0.16	0.03
TCGA-B8-5163-01	False	False	0.72	1.63	0.2	1.38	0.66	1.58	True	0.72	0.48	0	0.15	-0.06
TCGA-BP-4975-01	False	False	0.72	-0.64	0.67	-0.77	-0.45	-1.59	False	-0.87	0.72	-0.03	0.09	0.05
TCGA-BP-5181-01	False	False	0.72	0.1	0.57	-0.2	0.02	-0.54	False	-0.12	0.72	0.04	0.04	0.03
TCGA-B4-5844-01	False	False	0.71	-0.5	0.36	-0.85	-0.46	-1.64	False	-0.74	0.71	0.05	0.04	0.02
TCGA-B4-5836-01	False	False	0.71	0.3	0.58	0.06	0.28	-0.27	False	-0.87	0.71	0.03	0.08	-0.01
TCGA-B0-5707-01	False	False	0.7	-1.96	0.67	-1.1	-0.31	-1.33	False	-0.16	0.7	0.04	0.02	0.04
TCGA-CZ-4857-01	False	False	0.7	-0.04	0.2	-0.23	-0.79	-0.45	False	-0.09	0.7	0.07	0.07	-0.03
TCGA-B0-4833-01	False	False	0.7	0.3	0.53	0.57	0.23	1.84	True	0.7	-1.21	-0.02	-0.16	-0.01
TCGA-BP-5176-01	False	False	0.69	-0.3	0.66	-0.17	-0.33	-0.65	False	0.03	0.69	0.04	0.03	0.04
TCGA-B0-5695-01	False	False	0.69	-0.61	0.65	-0.39	0.07	-0.3	False	-0.39	0.69	0.06	0.01	0.03
TCGA-BP-4777-01	False	False	0.69	1.18	0.8	1.26	0.61	2.59	True	0.69	-2.35	-0.14	-0.17	-0.04
TCGA-B0-5691-01	False	False	0.69	-0.05	0.37	-0.31	-0.11	-0.53	False	0.28	0.69	-0.02	0.12	0.01
TCGA-CZ-5453-01	False	False	0.67	-1.04	0.7	-1.22	0.44	-2.9	False	-1.15	0.67	0.07	-0.01	0.04
TCGA-CW-5590-01	False	False	0.66	0.78	0.41	0.32	0.12	0.05	False	0.2	0.66	0.04	0.05	0.01
TCGA-BP-5196-01	False	False	0.66	0.72	0.2	0.76	-0.58	2	True	0.66	1.52	0.1	0.16	-0.03
TCGA-B0-5694-01	False	False	0.66	-0.42	0.54	-0.57	-1.43	-1.85	False	-0.03	0.66	0.01	0.05	0.04
TCGA-CZ-4860-01	False	False	0.65	-0.33	0.72	0.08	-0.53	-0.63	False	-0.79	0.65	0.08	0.05	-0.03
TCGA-A3-3347-01	False	False	0.64	0.07	0.13	0.06	-0.2	0.01	False	0.7	0.64	-0.01	0.15	-0.03
TCGA-CZ-5461-01	False	False	0.63	0.68	0.41	0.03	-0.37	-0.63	False	-0.32	0.63	0	0.09	0.01
TCGA-BP-5004-01	False	False	0.63	-0.28	0.48	-0.4	-0.76	-0.23	False	-0.95	0.63	0.04	0.04	0.02
TCGA-B8-A7U6-01	False	False	0.62	-0.63	0.54	-0.71	-0.69	-1.26	False	0.08	0.62	0.09	0.03	-0.03
TCGA-AK-3425-01	False	False	0.62	1.23	0.68	1.01	-0.39	2.01	True	0.62	0.2	-0.05	0.09	-0.01
TCGA-CJ-5675-01	False	False	0.62	1.82	0.76	1.79	0.68	3.7	True	0.62	-2.26	-0.09	-0.22	-0.04
TCGA-BP-4329-01	False	False	0.62	0.39	0.75	-0.07	-0.07	-0.56	False	-0.34	0.62	-0.03	0.1	0.02
TCGA-CZ-4862-01	False	False	0.62	2.23	0.45	1.43	1.22	2.34	True	0.62	-1.67	-0.09	-0.11	-0.05
TCGA-BP-4343-01	False	False	0.61	1.57	0.68	0.83	0.49	0.73	False	-0.46	0.61	-0.03	0.12	0.01
TCGA-BP-5183-01	False	False	0.61	0.64	0.51	0.61	-0.39	1.41	True	0.61	-1.64	-0.04	-0.21	0
TCGA-B0-4691-01	False	False	0.61	0.33	0.79	0.6	-0.51	1.76	True	0.61	0.65	0.07	0.05	-0.03
TCGA-BP-4968-01	False	False	0.6	0.96	0.65	0.79	0.44	1.81	True	0.6	-0.12	0.02	-0.05	0
TCGA-BP-4165-01	False	False	0.6	0.26	0.5	0.35	-0.2	0.59	True	0.6	-0.01	0.03	-0.06	0.03
TCGA-BP-4964-01	False	False	0.6	0.4	0.65	0	0.29	0.31	False	-0.46	0.6	0.02	0.06	0.02
TCGA-A3-3387-01	False	False	0.59	-0.43	0.33	-0.26	-0.62	-1.07	False	0.16	0.59	-0.01	0.1	0
TCGA-A3-A8CQ-01	False	False	0.59	-0.75	0.27	-0.9	-0.58	-1.69	False	0.08	0.59	0.02	0.01	0.06
TCGA-BP-5185-01	False	False	0.59	-0.56	0.73	0.12	0.12	1.06	False	0.65	0.59	0.07	-0.05	0.06
TCGA-BP-4787-01	False	False	0.59	-0.32	0.3	0.03	-0.3	0.03	False	0.39	0.59	-0.03	0.17	-0.04
TCGA-CJ-4895-01	False	False	0.59	0.18	0.54	0.14	-1.05	0.37	False	0.24	0.59	-0.01	0.14	-0.04
TCGA-BP-4351-01	False	False	0.58	-1.02	0.21	-0.81	-0.86	-0.74	False	0.38	0.58	0.05	0.01	0.02
TCGA-BP-5001-01	False	False	0.58	-0.21	0.48	0.04	-0.64	1	True	0.58	-0.81	-0.02	-0.14	0.03
TCGA-B0-4827-01	False	False	0.58	0.82	0.52	0.69	-0.42	1.11	True	0.58	0.25	-0.03	0.1	-0.02
TCGA-B0-4811-01	False	False	0.58	-0.36	0.28	-0.56	-0.78	-1	False	0.25	0.58	0.11	-0.06	0.03
TCGA-BP-4967-01	False	False	0.58	-0.9	0.36	-0.7	-1.04	-0.84	False	-0.54	0.58	0.06	0.03	0
TCGA-BP-4782-01	False	False	0.57	0.65	0.48	0.56	-0.35	0.74	True	0.57	-0.08	-0.04	0.05	-0.01
TCGA-CJ-4889-01	False	False	0.57	0.05	0.31	0.44	0.05	0.82	False	1.33	0.57	-0.07	0.18	0
TCGA-DV-5568-01	False	False	0.57	-0.04	0.41	0.44	0.7	1.67	True	0.57	1.56	0.07	0.16	0
TCGA-CW-6087-01	False	False	0.57	3.67	0.47	2.87	2.02	3.73	True	0.57	-1.16	-0.03	-0.05	-0.09
TCGA-A3-3362-01	False	False	0.57	-0.63	0.56	-0.63	-0.27	-0.5	False	-0.37	0.57	0.02	0.04	0.03
TCGA-B0-4848-01	False	False	0.57	0.21	0.42	0.17	-0.68	0.86	False	-0.12	0.57	0	0.09	0
TCGA-B0-5121-01	False	False	0.56	-0.52	0.32	-0.08	-0.09	0.16	True	0.56	-0.23	-0.01	-0.05	0.02
TCGA-A3-3325-01	False	False	0.56	-0.95	0.39	-0.61	-0.57	-1.56	False	0.15	0.56	-0.01	0.01	0.08
TCGA-CW-5587-01	False	False	0.54	1.73	0.6	1.35	0.64	2.31	True	0.54	-2.12	-0.15	-0.12	-0.04
TCGA-B0-5690-01	False	False	0.53	-0.09	0.13	-0.36	-1.1	-1.27	False	0.65	0.53	0.03	0.02	0.03
TCGA-CJ-5684-01	False	False	0.52	0.6	0.63	0.61	-0.36	1.35	True	0.52	-0.52	-0.02	-0.1	0.03
TCGA-B0-4821-01	False	False	0.5	-0.78	0.27	-0.07	-0.69	0.54	True	0.5	0.91	0.14	0.02	-0.02
TCGA-CJ-4870-01	False	False	0.5	-0.94	0.76	-0.7	0.56	-2.2	False	-0.36	0.5	0.04	-0.02	0.05
TCGA-BP-4993-01	False	False	0.5	-0.16	0.29	0.23	-0.36	0.9	True	0.5	0.85	0.02	0.12	-0.01
TCGA-CJ-4881-01	False	False	0.49	-0.43	0.18	-0.14	-0.97	0.36	False	0.45	0.49	0.02	0.08	-0.03
TCGA-B8-4143-01	False	False	0.49	1.76	0.41	1.29	0.31	2.43	True	0.49	-0.67	0.05	-0.07	-0.08
TCGA-BP-4349-01	False	False	0.49	-0.44	0.27	-0.74	-0.61	-1.05	False	0.19	0.49	0.02	0.02	0.03
TCGA-CJ-5680-01	False	False	0.49	-0.9	0.71	-0.98	-0.66	-1.75	False	-0.56	0.49	0.02	0.02	0.04
TCGA-BP-4158-01	False	False	0.48	-0.52	0.59	-0.67	-0.71	-0.88	False	-0.78	0.48	0.05	-0.04	0.06
TCGA-BP-4983-01	False	False	0.47	1.14	0.66	1.8	5.51	2.86	True	0.47	-0.37	0.04	-0.03	-0.07
TCGA-CJ-5676-01	False	False	0.47	-0.11	0.35	0.56	-0.75	1.02	False	1.14	0.47	0	0.08	-0.01
TCGA-CW-6088-01	False	False	0.47	-0.96	0.3	-0.96	-0.29	-1.75	False	-0.75	0.47	0	0.03	0.05
TCGA-A3-3317-01	False	False	0.47	0.1	0.27	-0.07	-0.18	0.15	False	0.05	0.47	-0.01	0.06	0.01
TCGA-AK-3454-01	False	False	0.47	-0.9	0.09	-0.17	-1.47	0.43	False	1.09	0.47	0.05	0.01	0.01
TCGA-CJ-5689-01	False	False	0.46	-0.42	0.35	0.28	-0.1	0.73	True	0.46	1.04	-0.02	0.2	-0.01
TCGA-DV-5575-01	False	False	0.46	0.68	0.47	0.43	0.68	0.76	False	0.21	0.46	0.06	0.07	-0.05
TCGA-B0-5094-01	False	False	0.46	-0.98	0.49	-0.64	-1.08	-0.4	False	-0.34	0.46	0.06	0	0.01
TCGA-CW-6090-01	False	False	0.44	0.17	0.53	0.44	0.3	0.84	False	-0.23	0.44	-0.02	0.1	-0.01
TCGA-CW-5580-01	False	False	0.44	-0.59	0.47	-0.8	-0.24	-2.14	False	-1.1	0.44	0.01	0.06	0
TCGA-A3-A8OU-01	False	False	0.43	-0.55	0.52	-0.31	0.17	-0.58	False	0.61	0.43	0.03	0.01	0.02
TCGA-BP-4970-01	False	False	0.42	0.89	0.22	0.71	1.19	1.01	True	0.42	0.11	-0.07	0.13	-0.03
TCGA-B0-4824-01	False	False	0.42	1.19	0.72	0.95	0.73	1.99	True	0.42	-2.16	-0.1	-0.21	-0.02
TCGA-AK-3445-01	False	False	0.41	-0.05	0.32	0.14	-0.8	0.3	False	0.33	0.41	0.03	0.03	0.01
TCGA-CJ-5678-01	False	False	0.41	2.19	0.92	1.74	0.56	2.6	True	0.41	-1.82	-0.07	-0.21	-0.01
TCGA-CW-6097-01	False	False	0.41	0.83	0.16	0.87	0.16	1.2	True	0.41	0.37	0	0.08	-0.02
TCGA-B0-4822-01	False	False	0.4	-0.91	0.11	0.03	-1.09	0.83	False	1.19	0.4	0.04	0.01	0.01
TCGA-CJ-4872-01	False	False	0.4	0.83	0.22	0.48	-0.1	0.29	True	0.4	1.61	0.05	0.18	0.01
TCGA-BP-5192-01	False	False	0.4	-1	0.72	-0.87	-0.22	-1.16	False	-0.62	0.4	0.06	-0.06	0.05
TCGA-BP-4162-01	False	False	0.4	1.18	0.67	0.98	1.07	1.92	True	0.4	-2.3	-0.11	-0.13	-0.1
TCGA-B0-5712-01	False	False	0.39	-0.46	0.92	-0.32	0.38	0.34	False	-0.97	0.39	0.08	-0.07	0.04
TCGA-B8-5546-01	False	False	0.39	-2.59	0.75	-1.5	-0.11	-1.13	False	-0.89	0.39	0.01	-0.03	0.07
TCGA-A3-A6NI-01	False	False	0.39	-0.93	0.58	-0.7	-0.1	-2.41	False	0.25	0.39	0.03	-0.02	0.04
TCGA-B8-5164-01	False	False	0.39	2.15	0.65	1.91	1.49	3.38	True	0.39	-2.83	-0.17	-0.18	-0.08
TCGA-B0-4839-01	False	False	0.39	0.28	0.67	0.24	-0.76	-0.33	False	0.66	0.39	0.02	-0.01	0.04
TCGA-B8-5165-01	False	False	0.39	-1.08	0.38	-0.64	0.08	-0.94	False	-0.14	0.39	-0.03	0.06	0.04
TCGA-B0-4845-01	False	False	0.38	-1.12	0.23	-1.15	-0.59	-2.47	False	-0.33	0.38	0.08	-0.08	0.05
TCGA-CJ-5681-01	False	False	0.38	-2.13	0.6	-1.78	-0.34	-2.71	False	-0.73	0.38	0.02	-0.04	0.08
TCGA-B0-4836-01	False	False	0.38	0.54	0.52	0.48	-0.58	1.35	True	0.38	1.47	0.09	0.15	-0.01
TCGA-BP-4761-01	False	False	0.38	-0.05	0.89	0.8	0.33	1.52	False	0.85	0.38	0.07	-0.01	-0.01
TCGA-A3-A6NN-01	False	False	0.37	-0.21	0.38	-0.18	-0.26	-0.55	False	0.74	0.37	-0.01	0	0.06
TCGA-B0-4844-01	False	False	0.37	0.23	0.67	0.03	-0.55	0.46	False	0.39	0.37	0.06	0.03	-0.04
TCGA-CW-5584-01	False	False	0.37	0.08	0.46	-0.56	-0.74	-1.29	False	-0.08	0.37	-0.01	0.04	0.03
TCGA-BP-4976-01	False	False	0.37	-1.04	0.8	-0.95	-0.86	-2.57	False	-1.01	0.37	0.04	-0.05	0.07
TCGA-CJ-6028-01	False	False	0.36	1.96	0.53	1.39	1.47	2.36	True	0.36	-1.33	-0.08	-0.04	-0.07
TCGA-B8-A54D-01	False	False	0.36	1.17	0.6	0.99	-0.07	2.63	True	0.36	-2.24	-0.11	-0.23	-0.02
TCGA-CJ-4886-01	False	False	0.36	0.77	0.46	0.6	0.15	0.83	True	0.36	0.39	-0.03	0.09	0.01
TCGA-CJ-4638-01	False	False	0.36	-1.42	0.77	-0.51	-0.79	0.16	False	-0.1	0.36	0.09	-0.06	0.02
TCGA-CJ-4899-01	False	False	0.35	-1	0.19	-0.54	0.21	-0.58	False	0.37	0.35	-0.05	0.1	0.02
TCGA-B0-4706-01	False	False	0.35	-0.29	0.43	-0.38	-0.32	0.69	True	0.35	1.54	0.14	0.07	0.02
TCGA-EU-5907-01	False	False	0.35	-0.33	0.83	-0.55	1.12	-1.92	False	-0.91	0.35	0.05	0.03	-0.01
TCGA-CW-6093-01	False	False	0.35	-1.16	0.27	-0.99	-0.52	-2.16	False	-0.86	0.35	0.03	0	0.02
TCGA-A3-3322-01	False	False	0.34	-1.44	0.57	-1.18	-0.21	-2.1	False	-0.44	0.34	-0.01	0.01	0.05
TCGA-CJ-6030-01	False	False	0.34	0.7	0.32	0.74	-0.33	1.17	True	0.34	-1.36	-0.12	-0.07	-0.03
TCGA-BP-5194-01	False	False	0.34	-0.35	0.52	-0.29	0.17	-0.56	False	-0.49	0.34	-0.02	0.03	0.05
TCGA-B0-5402-01	False	False	0.33	0.67	0.72	0	0.53	-1.27	False	-0.43	0.33	0	0.04	0.02
TCGA-A3-3359-01	False	False	0.33	0.94	0.58	0.57	0.32	1.25	True	0.33	-2.1	-0.12	-0.17	-0.02
TCGA-CZ-5982-01	False	False	0.33	-0.93	0.5	-0.95	0.03	-1.29	False	-1.24	0.33	0.04	0	0.01
TCGA-B0-4818-01	False	False	0.32	0.87	0.72	0.44	0.53	0.48	True	0.32	-1.58	-0.05	-0.17	-0.03
TCGA-B2-3924-01	False	False	0.32	2.16	0.77	1.42	1.24	2.15	True	0.32	-3.01	-0.15	-0.26	-0.04
TCGA-A3-3376-01	False	False	0.31	-1.48	0.08	-0.71	-0.7	-1.18	False	0.75	0.31	-0.05	0.06	0.05
TCGA-B8-5553-01	False	False	0.31	1.19	0.51	0.67	0	1.22	True	0.31	-1.25	-0.08	-0.06	-0.03
TCGA-CZ-5456-01	False	False	0.3	-0.78	0.49	-0.05	-0.71	0.12	False	0.2	0.3	0.01	0.05	-0.02
TCGA-B0-4834-01	False	False	0.3	-2.47	0.93	-1.68	1.74	-2.46	False	-1.16	0.3	0.04	-0.04	0.05
TCGA-BP-4161-01	False	False	0.3	1.39	0.52	0.8	0.71	1.37	True	0.3	-2.38	-0.14	-0.16	-0.05
TCGA-B0-4710-01	False	False	0.29	-0.7	0.41	-0.5	-0.56	0	False	0.37	0.29	0.06	-0.02	0
TCGA-CZ-5459-01	False	False	0.29	0.67	0.7	0.22	-0.28	0.82	False	0.06	0.29	0.09	-0.05	-0.01
TCGA-G6-A8L8-01	False	False	0.29	-0.95	0.48	-0.93	0.06	-2.45	False	-0.26	0.29	0.07	-0.1	0.06
TCGA-CJ-4912-01	False	False	0.28	-1.42	0.38	-0.73	-1.24	-0.73	False	0.19	0.28	0.05	-0.02	0.01
TCGA-BP-4327-01	False	False	0.27	-0.79	0.46	-0.56	0.45	-0.5	False	0.49	0.27	0.04	-0.01	0.01
TCGA-CW-5589-01	False	False	0.27	-0.57	0.44	-0.5	-0.39	-1.39	False	0.31	0.27	-0.04	0.03	0.06
TCGA-BP-4965-01	False	False	0.26	-0.53	0.31	-0.5	0.26	-0.66	False	-0.88	0.26	0.01	-0.01	0.04
TCGA-BP-5168-01	False	False	0.26	0.12	0.68	-0.01	-0.55	-0.04	False	-0.43	0.26	0.02	-0.02	0.03
TCGA-A3-3313-01	False	False	0.25	-1.48	0.5	-1.5	2.35	-3	False	-1.34	0.25	0.02	-0.03	0.05
TCGA-A3-3358-01	False	False	0.25	0.77	0.74	0.57	0.2	1.44	True	0.25	-1.83	-0.12	-0.13	-0.03
TCGA-CZ-5465-01	False	False	0.25	0.03	0.71	-0.67	1.53	-1.66	False	-1.12	0.25	0.07	-0.04	-0.01
TCGA-GK-A6C7-01	False	False	0.23	-0.49	0.29	-0.49	-0.81	-0.58	False	0.36	0.23	0.03	-0.01	0.02
TCGA-B0-5109-01	False	False	0.21	0.85	0.4	0.75	0.21	1.72	True	0.21	0.79	0.16	-0.02	-0.03
TCGA-B8-4619-01	False	False	0.21	-1.51	0.9	-1.39	0.2	-2.28	False	-0.92	0.21	0.01	-0.02	0.05
TCGA-DV-A4W0-01	False	False	0.21	-0.58	0.7	-0.71	-0.62	-1.36	False	-0.82	0.21	0.05	0.02	-0.04
TCGA-BP-4169-01	False	False	0.2	0.61	0.3	0.19	0.33	0.19	False	0.71	0.2	0	0.12	-0.08
TCGA-B0-5115-01	False	False	0.2	0.11	0.33	-0.22	0.59	-1.15	False	-0.16	0.2	-0.01	0.04	0
TCGA-CZ-4865-01	False	False	0.19	1.01	0.41	0.55	0	0.88	True	0.19	0.63	0	0.11	-0.01
TCGA-AK-3465-01	False	False	0.19	-1.21	0.94	-1.91	0.28	-3.07	False	-0.73	0.19	0.02	-0.05	0.05
TCGA-B4-5832-01	False	False	0.19	1	0.95	-0.22	0.57	0.01	False	-1.91	0.19	-0.01	0.05	-0.01
TCGA-B8-5552-01	False	False	0.19	-0.29	0.22	-0.04	0.46	0.51	False	0.77	0.19	-0.09	0.13	0
TCGA-BP-4759-01	False	False	0.16	-0.24	0.69	-0.19	-0.61	0.5	True	0.16	1.28	0.1	0.03	0.06
TCGA-CJ-4640-01	False	False	0.16	1.82	0.52	1.31	0.4	2.03	True	0.16	-0.62	-0.05	-0.04	-0.01
TCGA-B0-5711-01	False	False	0.15	0.38	0.48	0.17	0.42	-0.04	False	-0.44	0.15	-0.02	0.02	0.03
TCGA-BP-4776-01	False	False	0.15	-0.33	0.56	-0.02	-0.2	-0.09	False	0.92	0.15	0.04	-0.02	0
TCGA-6D-AA2E-01	False	False	0.14	-1.75	0.89	-0.68	2.94	-0.23	False	-0.09	0.14	-0.04	0.02	0.04
TCGA-BP-4982-01	False	False	0.14	-0.16	0.31	-0.3	-0.46	-0.26	False	0.15	0.14	-0.06	0.08	0.01
TCGA-AK-3434-01	False	False	0.14	0.5	0.57	0.27	0.17	0.28	True	0.14	0.73	0.05	0.02	0.04
TCGA-CJ-4893-01	False	False	0.14	0.96	0.69	1.01	0.79	2.07	True	0.14	-0.97	-0.06	-0.09	0
TCGA-B0-5399-01	False	False	0.14	0.34	0.47	0.11	0.06	-0.22	False	0.59	0.14	-0.01	-0.01	0.04
TCGA-CJ-4875-01	False	False	0.13	-0.23	0.49	0.47	-0.85	2.67	True	0.13	-0.46	0.03	-0.15	0.03
TCGA-CJ-6027-01	False	False	0.13	2.24	0.79	1.66	0.98	2.2	True	0.13	-0.62	0.03	-0.07	-0.07
TCGA-B0-5117-01	False	False	0.11	-1.72	0.95	-1.61	0.84	-2.92	False	-0.43	0.11	0.03	-0.05	0.04
TCGA-B0-5110-01	False	False	0.11	-0.23	0.36	-0.34	0.17	-0.73	False	-0.34	0.11	-0.03	0.05	0
TCGA-AK-3429-01	False	False	0.11	2.35	0.89	1.77	0.82	2.89	True	0.11	-1.2	-0.02	-0.18	0
TCGA-B0-5077-01	False	False	0.11	-0.02	0.53	-0.21	-0.66	0.01	False	0.28	0.11	0.04	-0.03	0.01
TCGA-BP-5174-01	False	False	0.11	-0.38	0.75	-0.26	-0.64	0.07	False	-0.37	0.11	0.04	-0.06	0.03
TCGA-CZ-4863-01	False	False	0.11	1.6	0.71	1.18	0.68	2.83	True	0.11	-1.69	-0.06	-0.15	-0.04
TCGA-B0-4712-01	False	False	0.1	0.92	0.53	0.68	0.09	0.7	True	0.1	1.05	0.1	0.1	-0.04
TCGA-A3-3380-01	False	False	0.09	-0.7	0.53	-0.56	-0.56	-0.84	False	0.17	0.09	-0.04	-0.03	0.07
TCGA-BP-4969-01	False	False	0.09	-1.05	0.61	-1.04	-0.38	-1.77	False	-0.29	0.09	0.05	-0.08	0.05
TCGA-BP-4987-01	False	False	0.09	-0.32	0.49	-0.12	-0.12	0.51	True	0.09	-0.46	-0.02	-0.09	0.05
TCGA-A3-3373-01	False	False	0.09	-0.03	0.49	-0.23	0.11	-1.03	False	-0.72	0.09	-0.06	0.07	0.01
TCGA-CZ-5987-01	False	False	0.09	0.57	0.79	0.24	-0.55	0.09	False	-0.08	0.09	0.06	-0.03	-0.04
TCGA-G6-A8L7-01	False	False	0.09	-1.39	0.64	-0.47	-0.47	0.41	True	0.09	0.84	0.13	-0.04	0.02
TCGA-CZ-4858-01	False	False	0.08	1.08	0.59	1.22	-0.37	2.42	True	0.08	0.75	0.11	0.03	-0.03
TCGA-B0-5702-01	False	False	0.07	-1.11	0.66	0.33	-0.18	-0.47	False	1.2	0.07	0	-0.05	0.06
TCGA-AK-3461-01	False	False	0.07	0.16	0.44	-0.39	0.25	-0.85	False	-0.08	0.07	0.01	0.05	-0.04
TCGA-BP-5009-01	False	False	0.06	-0.04	0.26	0.2	-0.82	1.36	False	0.67	0.06	-0.01	0.03	-0.02
TCGA-AK-3427-01	False	False	0.05	-1.04	1	-1.33	0.21	-2.21	False	-1.09	0.05	0.04	-0.12	0.07
TCGA-B0-4693-01	False	False	0.04	0.48	0.72	0.46	0.74	1.28	True	0.04	-2.35	-0.08	-0.18	-0.09
TCGA-B0-4718-01	False	False	0.04	0.24	0.31	0.34	1.22	0.72	False	0.5	0.04	0.05	-0.01	-0.04
TCGA-CJ-5682-01	False	False	0.04	-0.02	0.42	-0.01	-0.7	0.16	True	0.04	2.23	0.09	0.22	0.03
TCGA-AK-3460-01	False	False	0.02	-0.22	0.69	-0.29	-0.1	-0.15	False	-0.72	0.02	-0.01	-0.02	0.03
TCGA-AK-3450-01	False	False	0.02	0.16	0.65	-0.43	-0.21	-0.53	False	-0.99	0.02	0	-0.02	0.02
TCGA-BP-4991-01	False	False	0.01	-0.63	0.2	-0.88	-0.79	-1.83	False	-0.26	0.01	-0.01	0	0.01
TCGA-BP-5184-01	False	True	-0.02	-0.59	0.59	-0.13	0.25	0.26	True	-0.02	1.05	-0.02	0.11	0.07
TCGA-B0-4852-01	False	True	-0.02	0.19	0.6	-0.38	-0.21	-0.42	False	-1.29	-0.02	0.06	-0.06	-0.02
TCGA-BP-4768-01	False	True	-0.03	-1.27	0.49	-0.86	-0.73	-0.2	False	-0.77	-0.03	0.03	-0.06	0.02
TCGA-DV-5569-01	False	True	-0.04	0.08	0.47	0.04	0.71	0.34	True	-0.04	-0.21	0.03	0.01	-0.07
TCGA-BP-4971-01	False	True	-0.04	0.33	0.09	0.23	0.78	-0.51	False	1.28	-0.04	-0.08	0.14	-0.05
TCGA-BP-5173-01	False	True	-0.04	0.8	0.5	1.08	0.44	1.9	False	0.1	-0.04	0.04	-0.07	0.02
TCGA-BP-4347-01	False	True	-0.04	0.07	0.37	-0.23	0.49	-0.54	False	-0.29	-0.04	0.04	-0.06	0.01
TCGA-EU-5904-01	False	True	-0.05	-0.07	0.45	-0.21	0.48	-0.35	False	-0.07	-0.05	-0.02	0.04	-0.03
TCGA-B0-4690-01	False	True	-0.05	1.05	0.36	0.79	0.35	1.27	True	-0.05	0.35	0.05	0.09	-0.08
TCGA-A3-3335-01	False	True	-0.05	-0.68	0.95	-0.67	2.33	-1.16	False	-0.71	-0.05	0.04	-0.03	-0.03
TCGA-AK-3428-01	False	True	-0.05	0.21	0.88	-0.3	0.83	-0.44	False	-1.11	-0.05	0.02	0.01	-0.04
TCGA-CJ-4642-01	False	True	-0.06	-1.82	0.14	-1.48	-0.59	-0.76	False	0.64	-0.06	0.01	-0.06	0.04
TCGA-CJ-4904-01	False	True	-0.06	1.44	0.41	0.4	0.56	0.17	False	-0.13	-0.06	-0.01	0.03	-0.02
TCGA-B0-5108-01	False	True	-0.06	0.99	0.23	0.78	1.14	-0.14	False	1.12	-0.06	-0.09	0.2	-0.11
TCGA-A3-3346-01	False	True	-0.07	0.87	0.89	0.6	-0.05	0.64	True	-0.07	0.1	0.07	0	-0.06
TCGA-BP-4972-01	False	True	-0.07	0.23	0.39	0.06	0.69	-0.33	False	0.25	-0.07	-0.15	0.16	-0.01
TCGA-BP-5190-01	False	True	-0.07	-0.51	0.85	-0.31	-0.37	-0.74	False	-0.47	-0.07	0.01	-0.07	0.04
TCGA-CZ-4859-01	False	True	-0.07	-0.49	0.9	-0.67	-0.32	-1	False	-1.18	-0.07	0.04	-0.1	0.04
TCGA-BP-4341-01	False	True	-0.08	-1.56	0.38	-1.09	0.1	-2.4	False	0.03	-0.08	0.02	-0.07	0.04
TCGA-B8-5158-01	False	True	-0.08	0.66	0.39	0.33	-0.36	0.83	False	0	-0.08	0.02	0	-0.02
TCGA-BP-5189-01	False	True	-0.08	0.22	0.34	0.03	-0.42	-0.77	False	-0.01	-0.08	-0.08	0.11	-0.03
TCGA-B0-5083-01	False	True	-0.09	-0.29	0.92	0.07	0.44	0.21	False	0.15	-0.09	-0.09	0.05	0.04
TCGA-MW-A4EC-01	False	True	-0.1	-0.92	0.79	-0.82	0.22	-0.86	False	-0.34	-0.1	0.04	-0.13	0.05
TCGA-B8-4153-01	False	True	-0.1	-0.51	0.58	-0.48	-0.63	-0.5	False	-0.04	-0.1	0.02	-0.06	0.01
TCGA-BP-4801-01	False	True	-0.11	0.1	0.47	0.22	0.54	0.03	False	0.82	-0.11	-0.16	0.16	0.01
TCGA-AK-3456-01	False	True	-0.12	-1.16	0.79	-0.95	1.68	-1.84	False	-1.09	-0.12	-0.06	-0.01	0.04
TCGA-B0-5102-01	False	True	-0.12	0.39	0.82	0.12	0.87	0.22	False	-0.38	-0.12	0.03	-0.07	0.01
TCGA-BP-4160-01	False	True	-0.13	1.79	0.89	1.48	0.32	3.24	True	-0.13	-1.14	-0.09	-0.04	-0.05
TCGA-BP-4163-01	False	True	-0.13	-0.2	0.46	-0.35	-0.74	-0.48	False	-0.33	-0.13	-0.04	0.02	0.01
TCGA-B0-4698-01	False	True	-0.14	2.47	0.75	1.94	3.61	2.74	True	-0.14	0.69	0.17	-0.04	-0.04
TCGA-BP-4998-01	False	True	-0.14	0.4	0.19	0.13	0.34	0.32	False	0.83	-0.14	-0.08	0.08	-0.01
TCGA-BP-5008-01	False	True	-0.15	0.18	0.42	0.25	0.62	0.85	False	0.6	-0.15	-0.05	0.11	-0.07
TCGA-B0-4713-01	False	True	-0.15	-0.37	0.91	-0.05	-0.96	0.48	True	-0.15	0.05	0.04	-0.03	0
TCGA-B0-5703-01	False	True	-0.16	-0.21	0.55	-0.15	-0.99	0.64	True	-0.16	0.65	0.1	-0.01	0.01
TCGA-BP-5182-01	False	True	-0.17	0.35	0.3	0.74	0.38	0.87	False	1.2	-0.17	-0.16	0.16	0
TCGA-CZ-5470-01	False	True	-0.17	1.29	0.81	0.89	0.9	1.54	True	-0.17	-1.09	-0.03	-0.14	0
TCGA-AK-3451-01	False	True	-0.17	-0.06	1	0.49	-0.53	2.14	False	-0.69	-0.17	-0.01	-0.09	0.06
TCGA-B0-5701-01	False	True	-0.17	0.71	0.52	0.27	-0.58	0.15	False	-0.64	-0.17	0.02	-0.06	0.01
TCGA-T7-A92I-01	False	True	-0.18	-1.56	0.82	-0.83	3.21	-1.17	False	-0.79	-0.18	-0.04	-0.03	0.04
TCGA-CJ-4644-01	False	True	-0.18	0.86	0.77	0.78	0.49	1.64	True	-0.18	-0.53	-0.05	-0.05	0.02
TCGA-BP-5200-01	False	True	-0.18	0.32	0.25	0.55	0.89	1.28	False	0.7	-0.18	-0.06	0.1	-0.05
TCGA-CJ-4639-01	False	True	-0.18	0.8	0.61	0.65	0.55	1.67	True	-0.18	-1.06	-0.03	-0.14	0
TCGA-B0-4828-01	False	True	-0.18	-0.41	0.65	-0.44	-0.3	-0.16	False	-0.07	-0.18	0.07	-0.11	-0.01
TCGA-B0-4945-01	False	True	-0.18	-0.32	0.33	-0.52	0.22	-0.73	False	-0.57	-0.18	0.01	-0.01	-0.03
TCGA-B0-4699-01	False	True	-0.19	0.49	0.86	0.81	2.65	2.04	True	-0.19	0.37	0.07	0.03	-0.04
TCGA-CJ-4876-01	False	True	-0.2	0.39	0.54	0.53	0.23	2.03	True	-0.2	-0.21	0.07	-0.1	-0.01
TCGA-AS-3777-01	False	True	-0.2	-0.97	0.99	-1.05	-0.31	-1.62	False	-0.36	-0.2	0.01	-0.07	0.03
TCGA-CJ-4891-01	False	True	-0.21	-0.17	0.64	0.02	0.04	-0.3	False	0.47	-0.21	-0.04	0.11	-0.09
TCGA-BP-5178-01	False	True	-0.21	-0.37	0.66	0.27	-0.75	-0.12	False	0.84	-0.21	-0.01	0	-0.02
TCGA-CZ-4856-01	False	True	-0.21	0.25	0.72	0.47	0.07	0.9	False	0.56	-0.21	-0.02	-0.03	0.03
TCGA-CJ-4878-01	False	True	-0.21	-0.65	0.48	-1.08	0.4	-2.67	False	-1	-0.21	0.05	-0.06	-0.03
TCGA-A3-3363-01	False	True	-0.21	-1.79	0.93	-1.19	-0.05	-1.42	False	-0.82	-0.21	-0.02	-0.08	0.06
TCGA-B8-5159-01	False	True	-0.22	0.03	0.71	0.36	0.32	1.46	False	-0.62	-0.22	0	-0.06	0.02
TCGA-A3-A6NL-01	False	True	-0.23	-0.14	0.22	-0.13	-0.84	-0.65	False	1.03	-0.23	-0.01	-0.03	0.01
TCGA-G6-A8L6-01	False	True	-0.23	-0.37	0.54	0	-0.24	-0.16	False	0.67	-0.23	0.01	-0.09	0.03
TCGA-BP-4774-01	False	True	-0.24	-0.6	0.4	-0.37	-0.32	-0.23	False	0.41	-0.24	0.02	-0.04	-0.01
TCGA-A3-3382-01	False	True	-0.24	0.07	0.31	-0.04	-0.39	0.46	False	-0.5	-0.24	0	-0.01	-0.02
TCGA-CZ-5458-01	False	True	-0.24	0.16	0.43	-0.01	-0.21	0.22	False	0.27	-0.24	-0.02	-0.06	0.04
TCGA-BP-4797-01	False	True	-0.24	0.53	0.66	0.45	-0.21	0.9	False	-0.04	-0.24	-0.07	0.04	-0.01
TCGA-A3-3372-01	False	True	-0.24	0.48	0.17	-0.05	0.04	-0.15	False	0.08	-0.24	0	-0.01	-0.02
TCGA-A3-3311-01	False	True	-0.25	0.39	0.51	0.18	-0.03	0.39	False	-0.66	-0.25	-0.04	0.02	-0.01
TCGA-BP-4790-01	False	True	-0.26	0.81	0.25	0.74	-0.09	1.66	False	1.04	-0.26	-0.12	0.12	-0.02
TCGA-BP-5202-01	False	True	-0.27	-0.29	0.71	-0.51	0.08	-1.16	False	-0.63	-0.27	-0.01	-0.02	-0.01
TCGA-CZ-5457-01	False	True	-0.27	0.34	0.7	0.19	0.64	0.57	False	-0.44	-0.27	-0.03	-0.05	0.04
TCGA-CZ-5455-01	False	True	-0.28	2.22	0.61	1.37	1.58	2.47	True	-0.28	-1.88	-0.1	-0.11	-0.07
TCGA-BP-4353-01	False	True	-0.28	0.44	0.37	0.27	0	0.6	True	-0.28	-0.3	-0.06	0.01	0.01
TCGA-A3-3385-01	False	True	-0.29	-1.46	0.91	-1.33	0.26	-2.31	False	-1.57	-0.29	0.02	-0.14	0.07
TCGA-CJ-4874-01	False	True	-0.29	1.38	0.86	1.05	0.32	2.25	True	-0.29	-1.2	-0.05	-0.13	-0.01
TCGA-EU-5906-01	False	True	-0.3	-0.35	0.5	-0.44	0.04	-0.87	False	-0.61	-0.3	-0.04	0	0
TCGA-B8-A54H-01	False	True	-0.31	-0.42	0.4	-0.16	-0.63	1.4	False	0.13	-0.31	0	-0.1	0.05
TCGA-CZ-5985-01	False	True	-0.31	1.09	0.68	0.63	0.32	0.34	True	-0.31	-1.95	-0.13	-0.11	-0.05
TCGA-B0-5700-01	False	True	-0.32	-0.21	0.85	-0.13	-0.27	-0.7	False	0.56	-0.32	0.02	-0.08	0
TCGA-BP-4338-01	False	True	-0.32	-0.63	0.73	-0.05	0.69	-0.75	False	-0.22	-0.32	0	-0.04	-0.01
TCGA-CJ-5686-01	False	True	-0.33	0.49	0.62	0.21	0	0.35	True	-0.33	-0.76	-0.07	-0.01	-0.03
TCGA-BP-4164-01	False	True	-0.33	-0.13	0.8	-0.48	0.57	-0.55	False	-1.38	-0.33	0.04	-0.09	0
TCGA-CZ-5454-01	False	True	-0.33	0.4	0.78	0.56	0.59	0.1	True	-0.33	-1.41	-0.14	-0.05	-0.02
TCGA-BP-5006-01	False	True	-0.33	-0.82	0.63	-0.85	-0.4	-1.8	False	-0.3	-0.33	-0.03	-0.04	0.01
TCGA-CW-5581-01	False	True	-0.33	0.29	0.73	0	0.29	-0.35	False	-0.38	-0.33	0.01	-0.08	0.02
TCGA-A3-3319-01	False	True	-0.34	-0.13	0.59	-0.43	-1.04	-0.14	False	-0.18	-0.34	0.04	-0.06	-0.04
TCGA-CZ-5984-01	False	True	-0.35	0.05	0.47	-0.03	-0.62	-0.47	False	0.15	-0.35	0	-0.07	0.01
TCGA-B0-5119-01	False	True	-0.4	-0.08	0.73	0.16	0.39	1.07	True	-0.4	0.21	0.03	-0.04	0.04
TCGA-B8-4151-01	False	True	-0.4	0.3	0.96	-0.25	0.27	-1	False	-1.32	-0.4	0.01	-0.11	0.03
TCGA-A3-3328-01	False	True	-0.41	-2.34	1	-2.06	0.6	-3.2	False	-1.03	-0.41	0.03	-0.14	0.04
TCGA-A3-3323-01	False	True	-0.41	0.17	0.27	-0.04	-0.72	-0.44	False	0.5	-0.41	-0.07	0.01	0
TCGA-A3-3367-01	False	True	-0.41	-0.04	0.55	-0.34	0.6	-1.12	False	-0.66	-0.41	-0.04	-0.07	0.04
TCGA-BP-4354-01	False	True	-0.41	0.76	0.29	0.71	0.83	-0.2	False	0.18	-0.41	-0.04	0.08	-0.09
TCGA-BP-5180-01	False	True	-0.42	0.5	0.88	0.17	-0.65	0.44	False	0.18	-0.42	0.02	-0.08	-0.01
TCGA-BP-5007-01	False	True	-0.43	0.18	0.41	0.05	-0.06	0.44	False	0.19	-0.43	-0.02	-0.06	0.01
TCGA-A3-3306-01	False	True	-0.44	-0.07	0.96	-0.56	-0.13	-0.98	False	-1.44	-0.44	0.03	-0.15	0.04
TCGA-CJ-4643-01	False	True	-0.45	0.24	0.32	-0.15	0.68	-0.54	False	0.11	-0.45	-0.08	0.02	0
TCGA-BP-4981-01	False	True	-0.46	0	0.53	0.17	-0.91	0.04	False	0.67	-0.46	0.01	-0.07	-0.02
TCGA-BP-4799-01	False	True	-0.46	1.15	0.55	0.94	0.76	1.81	True	-0.46	0.45	0	0.12	-0.05
TCGA-DV-A4VX-01	False	True	-0.47	-0.43	0.85	-0.13	-0.43	0.69	False	-0.31	-0.47	0.05	-0.1	-0.03
TCGA-CZ-5986-01	False	True	-0.48	0.39	0.63	-0.28	1.39	-1.72	False	-1.06	-0.48	0	-0.05	-0.02
TCGA-B0-5107-01	False	True	-0.48	0.75	0.79	0.97	-0.49	2.19	False	0.07	-0.48	0.07	-0.16	0
TCGA-BP-4174-01	False	True	-0.49	0.67	0.87	0.6	1.62	0.68	False	-0.78	-0.49	-0.01	-0.05	-0.02
TCGA-B2-A4SR-01	False	True	-0.52	0.29	0.2	-0.19	0.61	-0.22	False	0.19	-0.52	-0.03	-0.08	0.03
TCGA-B4-5835-01	False	True	-0.53	-0.34	0.65	-0.13	-0.29	-0.48	False	-0.78	-0.53	0	-0.1	0.01
TCGA-BP-4977-01	False	True	-0.53	-0.18	0.61	-0.35	-0.18	-0.76	False	-0.07	-0.53	-0.03	-0.04	-0.02
TCGA-AK-3443-01	False	True	-0.54	-2.32	0.99	-1.88	2.02	-3.02	False	-1.19	-0.54	0.01	-0.13	0.04
TCGA-B8-5549-01	False	True	-0.54	0.2	0.58	0.45	0.18	1.52	False	0.01	-0.54	-0.02	-0.03	-0.03
TCGA-AK-3433-01	False	True	-0.55	-1.15	0.98	-1.36	0.61	-2.54	False	-0.82	-0.55	0	-0.12	0.04
TCGA-CZ-5989-01	False	True	-0.55	2.04	0.96	0.55	2.31	1.83	False	-1.76	-0.55	-0.04	-0.05	0.01
TCGA-AK-3455-01	False	True	-0.61	1.83	0.94	1.3	-0.03	3.42	True	-0.61	-1.4	-0.03	-0.18	-0.01
TCGA-A3-3307-01	False	True	-0.61	0.64	0.69	0.23	0.43	0.84	True	-0.61	-1.57	-0.08	-0.15	-0.01
TCGA-CJ-4635-01	False	True	-0.61	0.39	0.35	0.46	-0.59	1.78	False	0.43	-0.61	-0.03	-0.04	-0.03
TCGA-B0-5713-01	False	True	-0.62	0.66	0.61	0.04	0.42	-0.01	False	-0.41	-0.62	0.01	-0.1	-0.01
TCGA-CZ-4853-01	False	True	-0.64	0.58	0.9	-0.27	0.73	-1.82	False	-0.31	-0.64	0.01	-0.14	0.03
TCGA-AK-3447-01	False	True	-0.64	-0.33	1	-0.59	0.85	-0.92	False	-0.76	-0.64	-0.01	-0.15	0.06
TCGA-BP-4766-01	False	True	-0.64	-2.05	0.38	-1.56	-0.95	-2.68	False	-0.47	-0.64	-0.04	-0.08	0.02
TCGA-B0-4701-01	False	True	-0.64	0.91	0.61	0.47	0.63	0.5	False	0.1	-0.64	0.04	-0.07	-0.07
TCGA-B0-4817-01	False	True	-0.66	-0.45	0.83	-0.47	-0.72	-0.85	False	0.09	-0.66	0	-0.04	-0.06
TCGA-AK-3440-01	False	True	-0.66	-1.14	1	-1.37	2.14	-2.46	False	-0.86	-0.66	0.01	-0.11	0
TCGA-B0-5113-01	False	True	-0.68	0.56	0.41	0.27	0.72	0.28	False	0.1	-0.68	-0.06	0	-0.04
TCGA-B8-4622-01	False	True	-0.68	0.36	0.33	-0.1	-0.62	-0.78	False	0.17	-0.68	-0.09	-0.02	0
TCGA-BP-4994-01	False	True	-0.7	-0.78	0.85	-0.82	0.25	-0.54	False	-0.46	-0.7	-0.03	-0.08	0.01
TCGA-B8-4621-01	False	True	-0.71	-0.88	0.81	-0.54	-0.6	-0.68	False	-0.48	-0.71	-0.07	-0.06	0.02
TCGA-CJ-6032-01	False	True	-0.71	0.24	0.6	0.03	-0.03	0.63	False	-0.61	-0.71	-0.01	-0.06	-0.03
TCGA-A3-A8OV-01	False	True	-0.72	-0.39	0.87	-0.58	-0.13	-1.6	False	-0.26	-0.72	-0.02	-0.14	0.04
TCGA-B0-5088-01	False	True	-0.73	-0.33	0.31	0.07	-0.27	-0.04	False	1.4	-0.73	-0.11	0.01	0
TCGA-BP-4756-01	False	True	-0.74	-0.19	0.72	-0.38	1.59	-0.02	False	-0.46	-0.74	-0.04	-0.1	0.02
TCGA-BP-4340-01	False	True	-0.74	-0.19	0.6	-0.81	-0.43	-1.7	False	-0.82	-0.74	0	-0.1	-0.01
TCGA-BP-4334-01	False	True	-0.75	-1.91	0.96	-1.43	0.52	-2.89	False	0.05	-0.75	-0.01	-0.13	0.02
TCGA-BP-4775-01	False	True	-0.75	-0.11	0.57	-0.3	0.41	-1.13	False	-0.13	-0.75	0	-0.11	0
TCGA-A3-A8OW-01	False	True	-0.76	-0.56	0.36	-0.08	0.18	0.41	False	0.32	-0.76	-0.02	-0.15	0.05
TCGA-G6-A5PC-01	False	True	-0.79	-0.48	0.92	0.66	-0.81	2.26	False	0.37	-0.79	0.01	-0.15	0.01
TCGA-CJ-4903-01	False	True	-0.8	0.36	0.46	0.41	0.27	0.89	False	0.03	-0.8	-0.08	-0.03	-0.01
TCGA-A3-3324-01	False	True	-0.8	0.16	0.5	0.13	0.68	0.77	False	-0.31	-0.8	-0.05	-0.06	-0.01
TCGA-B8-4154-01	False	True	-0.81	1.36	0.98	0.53	0.11	0.95	True	-0.81	-0.62	-0.02	-0.13	0.04
TCGA-B4-5377-01	False	True	-0.82	0.12	0.75	0.05	0.5	0.75	False	-0.33	-0.82	-0.05	-0.05	-0.03
TCGA-B8-A54E-01	False	True	-0.82	-0.79	0.95	-0.88	0.65	-1.38	False	-0.98	-0.82	-0.06	-0.11	0.04
TCGA-B0-5085-01	False	True	-0.82	-0.6	0.55	-0.46	-0.1	-0.55	False	0.68	-0.82	-0.01	-0.12	0
TCGA-BP-4995-01	False	True	-0.83	-0.41	0.79	-0.46	0.34	-0.04	False	-0.43	-0.83	-0.04	-0.08	0
TCGA-B2-3923-01	False	True	-0.86	-1.02	0.98	-1.54	1.62	-2.47	False	-0.72	-0.86	-0.05	-0.12	0.04
TCGA-CJ-4636-01	False	True	-0.88	0.72	0.32	0.75	0.07	1.76	False	0.72	-0.88	-0.09	-0.01	-0.03
TCGA-AK-3458-01	False	True	-0.9	-0.07	0.99	-0.21	-0.58	0.67	True	-0.9	0.15	0.05	-0.11	0.06
TCGA-B0-4816-01	False	True	-0.91	-0.35	0.28	-0.21	-0.91	-0.44	False	0.56	-0.91	-0.1	-0.03	-0.01
TCGA-B8-4146-01	False	True	-0.91	2.66	0.99	0.79	2.65	0.89	False	-2.13	-0.91	-0.03	-0.09	-0.03
TCGA-BP-4959-01	False	True	-0.91	-0.59	0.83	-0.02	-0.45	0.08	False	0.08	-0.91	-0.13	-0.05	0.04
TCGA-CZ-5451-01	False	True	-0.91	0.01	0.79	0.05	0.11	-0.11	False	-0.16	-0.91	-0.02	-0.15	0.02
TCGA-B0-5104-01	False	True	-0.92	-0.57	0.63	-0.83	-0.15	-1.32	False	-0.69	-0.92	-0.05	-0.04	-0.04
TCGA-BP-4176-01	False	True	-0.92	-0.14	0.43	0.1	0.15	-0.07	False	-0.08	-0.92	-0.12	0.04	-0.05
TCGA-BP-4170-01	False	True	-0.94	1.27	0.72	0.64	0.27	0.83	False	0.31	-0.94	-0.08	-0.02	-0.04
TCGA-BP-4331-01	False	True	-0.95	-0.22	0.47	-0.22	-0.31	-0.46	False	0.49	-0.95	-0.07	-0.09	0.02
TCGA-B8-A54I-01	False	True	-0.95	0.05	0.58	0.54	0.69	-0.3	False	1.43	-0.95	-0.04	-0.1	-0.01
TCGA-CZ-4866-01	False	True	-0.98	-0.76	0.87	-0.76	0.36	-1.28	False	-1.13	-0.98	-0.06	-0.1	0.02
TCGA-B2-5639-01	False	True	-1	0.4	0.77	0.14	0.13	-0.73	False	-0.22	-1	-0.05	-0.1	0
TCGA-B2-5633-01	False	True	-1.01	-0.12	0.31	-0.4	-0.44	-0.46	False	-0.28	-1.01	-0.11	-0.08	0.04
TCGA-BP-4335-01	False	True	-1.02	1.36	0.53	0.61	0.64	1.23	False	0.61	-1.02	-0.03	-0.08	-0.06
TCGA-CZ-5463-01	False	True	-1.09	1.06	0.82	0.35	0.6	0.22	False	-1.32	-1.09	-0.01	-0.15	0
TCGA-A3-3329-01	False	True	-1.12	1.07	0.79	0.21	0.1	0.07	False	-0.38	-1.12	-0.07	-0.11	0
TCGA-B2-4099-01	False	True	-1.17	1.07	0.95	0.23	0.17	-0.45	False	-0.37	-1.17	-0.05	-0.16	0.01
TCGA-B2-4098-01	False	True	-1.17	-0.79	0.74	-0.31	1.52	-1.35	False	-0.34	-1.17	-0.07	-0.1	0
TCGA-B0-4849-01	False	True	-1.19	-0.13	0.42	-0.31	-0.06	-0.52	False	0.08	-1.19	-0.04	-0.1	-0.04
TCGA-A3-3331-01	False	True	-1.23	0.47	0.49	0.04	0.06	-0.1	False	-0.07	-1.23	-0.09	-0.07	-0.02
TCGA-B0-5699-01	False	True	-1.26	0.35	0.61	-0.24	-0.19	-1.18	False	-0.36	-1.26	-0.04	-0.16	0
TCGA-CJ-4894-01	False	True	-1.29	1.35	0.24	1.07	0.28	2.41	False	0.74	-1.29	-0.03	-0.16	-0.01
TCGA-CJ-4641-01	False	True	-1.29	1.5	0.61	1.33	0.69	2.18	False	0.9	-1.29	-0.1	-0.05	-0.04
TCGA-A3-3320-01	False	True	-1.3	-0.1	0.63	-0.39	0.2	-0.53	False	-0.65	-1.3	-0.09	-0.08	-0.02
TCGA-B0-5705-01	False	True	-1.31	0.67	0.78	0.49	0.73	0.95	False	-0.17	-1.31	-0.04	-0.16	0.01
TCGA-CJ-4884-01	False	True	-1.32	0.53	0.67	0.59	0.36	1.22	False	0.09	-1.32	-0.07	-0.13	0
TCGA-BP-4973-01	False	True	-1.35	0.37	0.49	0.14	0.39	0.69	False	-0.05	-1.35	-0.06	-0.12	-0.03
TCGA-BP-4963-01	False	True	-1.37	0.1	0.43	-0.05	-0.88	-0.1	False	0.62	-1.37	-0.1	-0.1	-0.01
TCGA-A3-3370-01	False	True	-1.38	0.86	0.51	0.81	0.79	1.74	False	0.64	-1.38	-0.1	-0.07	-0.03
TCGA-CZ-5460-01	False	True	-1.46	0.4	0.74	0.7	1.66	1.55	False	0.57	-1.46	-0.03	-0.16	-0.04
TCGA-A3-3352-01	False	True	-1.48	0.25	0.69	-0.29	0.27	-1.32	False	-0.26	-1.48	-0.07	-0.18	0.02
TCGA-BP-4798-01	False	True	-1.48	2.55	0.23	1.82	0.36	3.51	False	1.31	-1.48	-0.09	-0.03	-0.1
TCGA-A3-3374-01	False	True	-1.5	-1.15	0.96	-0.14	2.98	-1.72	False	0.49	-1.5	-0.15	-0.06	-0.01
TCGA-B0-4846-01	False	True	-1.51	1.76	0.68	0.84	1.49	1.05	False	-0.3	-1.51	-0.08	-0.04	-0.1
TCGA-CZ-4861-01	False	True	-1.53	1.26	0.88	0.93	0.97	0.38	False	-0.35	-1.53	-0.05	-0.07	-0.11
TCGA-CZ-5462-01	False	True	-1.57	0.72	0.82	-0.03	0.61	-1.33	False	-0.5	-1.57	-0.08	-0.1	-0.05
TCGA-B2-5641-01	False	True	-1.63	1.02	0.59	1.18	-0.06	2.36	False	0.88	-1.63	-0.1	-0.11	-0.03
TCGA-BP-4325-01	False	True	-1.73	0.51	0.84	0.42	0.8	1.72	False	-0.53	-1.73	-0.06	-0.2	-0.01
TCGA-CJ-5672-01	False	True	-1.77	1.52	0.48	1.53	0.33	2.85	False	1.72	-1.77	-0.13	-0.13	-0.01
TCGA-B0-4838-01	False	True	-1.85	1.34	0.5	1.21	1.26	3.43	False	0.51	-1.85	-0.03	-0.18	-0.07
TCGA-A3-3378-01	False	True	-1.85	0.81	0.46	0.76	1.21	1.04	False	0.34	-1.85	-0.14	-0.05	-0.09
TCGA-A3-3357-01	False	True	-2.11	0.02	0.86	0.47	0.01	1.07	False	-0.5	-2.11	-0.11	-0.2	-0.02
TCGA-A3-3351-01	False	True	-2.13	0.85	0.25	0.74	0.33	1.94	False	0.9	-2.13	-0.13	-0.11	-0.07
TCGA-B2-4102-01	False	True	-2.13	0.27	0.4	-0.23	0.27	-1.2	False	0.14	-2.13	-0.15	-0.18	0
TCGA-A3-3343-01	False	True	-2.15	0.84	0.68	0.2	0.08	-0.83	False	0.06	-2.15	-0.13	-0.18	-0.02
TCGA-B2-5635-01	False	True	-2.2	0.44	0.64	0.18	0.15	1.08	False	-0.13	-2.2	-0.14	-0.17	-0.02
TCGA-CZ-5452-01	False	True	-2.42	1.96	0.79	1.71	0.14	3.14	False	0.95	-2.42	-0.11	-0.25	-0.02
TCGA-B0-5698-01	False	True	-2.47	1.14	0.68	0.58	0.26	0.38	False	0.19	-2.47	-0.13	-0.16	-0.09
TCGA-B0-5075-01	False	True	-2.61	0.01	0.87	0.51	0.19	1.31	False	0.04	-2.61	-0.17	-0.17	-0.05
TCGA-CZ-4864-01	False	True	-2.62	1.9	0.64	1.26	1.12	2.05	False	0.42	-2.62	-0.14	-0.19	-0.07
TCGA-A3-3326-01	False	True	-2.63	0.88	0.44	0.46	0.88	-0.41	False	0.92	-2.63	-0.15	-0.24	-0.01
TCGA-B8-A54G-01	False	True	-2.97	1.83	0.81	1.6	-0.08	3.37	False	0.77	-2.97	-0.15	-0.27	-0.04
