# Supplementary material for: Differentially Expressed Genes in Clear Cell Renal Cell Carcinoma as a Potential Marker for Prognostic and Immune Signatures
Source: Front Oncol. 2021 Dec 16;11:776824. doi: 10.3389/fonc.2021.776824 (PMC8716543; doi:10.3389/fonc.2021.776824)
Supplement: Supplementary file 3 [file DataSheet_3.csv]

	TCGA-BP-4766-01	TCGA-A3-3352-01	TCGA-A3-A6NN-01	TCGA-T7-A92I-01	TCGA-B0-5713-01	TCGA-CZ-4860-01	TCGA-A3-3351-01	TCGA-B8-4148-01	TCGA-BP-4325-01	TCGA-B0-5102-01	TCGA-CZ-5986-01	TCGA-CW-5590-01	TCGA-CJ-4904-01	TCGA-BP-4987-01	TCGA-A3-3328-01	TCGA-B0-5104-01	TCGA-CW-6097-01	TCGA-B0-5095-01	TCGA-B0-4810-01	TCGA-CJ-4643-01	TCGA-B8-A54H-01	TCGA-A3-3382-01	TCGA-BP-4338-01	TCGA-B4-5832-01	TCGA-CW-6088-01	TCGA-A3-A6NJ-01	TCGA-A3-3308-01	TCGA-CW-5589-01	TCGA-BP-4169-01	TCGA-CZ-5468-01	TCGA-BP-4782-01	TCGA-3Z-A93Z-01	TCGA-CZ-5454-01	TCGA-A3-3358-01	TCGA-BP-4790-01	TCGA-B0-5699-01	TCGA-CJ-4635-01	TCGA-A3-A8CQ-01	TCGA-B0-5698-01	TCGA-A3-A8OU-01	TCGA-A3-3380-01	TCGA-BP-4998-01	TCGA-BP-4353-01	TCGA-CJ-5686-01	TCGA-EU-5907-01	TCGA-B0-4703-01	TCGA-B0-5119-01	TCGA-B4-5835-01	TCGA-B2-3924-01
CD274	2.222072e+00	3.311427e+00	2.881290e+00	6.046547e+00	3.394695e+00	1.680357e+00	3.612843e+00	4.010903e+00	3.959470e+00	3.612039e+00	4.392029e+00	2.985762e+00	3.473133e+00	3.063651e+00	3.058832e+00	2.901781e+00	3.094024e+00	1.883585e+00	3.251140e+00	3.935069e+00	2.481532e+00	2.517268e+00	2.880627e+00	2.546282e+00	2.931537e+00	4.155224e+00	3.810044e+00	2.564199e+00	3.414373e+00	3.474087e+00	2.534433e+00	3.238875e+00	3.061718e+00	3.086984e+00	3.121770e+00	2.692425e+00	2.649511e+00	2.627260e+00	2.928038e+00	3.109886e+00	2.458331e+00	3.577305e+00	2.985940e+00	2.915744e+00	3.843902e+00	2.988905e+00	3.401666e+00	2.154788e+00	3.831885e+00
CTLA4	0.53750810	1.73071086	1.70365704	3.01693605	1.19469223	1.40351043	4.49250625	3.80362004	1.52877483	1.01096797	1.45725218	2.00436929	1.13741418	1.30458760	0.00000000	1.39843876	2.70260276	1.78029202	2.43278217	2.52377325	1.10615622	2.03942999	0.75402217	2.71800230	1.80128199	3.32655472	2.01797921	0.82693874	2.78887070	1.67493245	1.97057702	1.00175952	0.62318986	2.59607960	2.67913137	1.92077175	2.54630771	1.97200158	3.13414156	2.33550938	1.54366192	2.20612442	1.93577737	2.06764011	0.37705836	2.33847814	0.91424175	1.26526878	3.43623958
HAVCR2	5.192858052	7.864521673	4.863740687	7.078193935	3.709619153	4.883442832	7.179647852	5.911522056	6.636069153	7.747480856	4.535438538	7.091598659	7.823951053	7.241110502	4.680531373	4.919743870	5.574873312	4.461648322	6.040652270	4.947867390	6.563841195	5.049312272	5.149692192	4.326783716	4.139217341	7.442921190	7.646584639	7.455116938	5.813603277	4.335579444	5.514227881	6.363352383	6.442051118	7.776217289	7.218326624	4.631411883	6.941739944	7.405143341	6.017086305	6.061812081	6.718576048	7.115039375	6.652989970	6.106614391	8.797971134	5.040387984	6.960253764	7.291183906	6.672837405
LAG3	1.43940709	2.03162336	2.07385095	1.42333622	3.15913289	2.42314113	5.28900166	5.73257208	4.42910322	3.44898598	2.29479904	3.07252930	2.70608733	3.31324708	0.31890527	1.91061345	3.78126364	3.24370744	5.78246982	2.51128536	3.88837444	2.70978283	1.83259916	1.04500366	1.82138802	5.38031767	2.10833062	1.63265629	2.93351515	3.20155505	3.57387171	2.35028833	2.61524145	3.28307420	4.50051568	1.88987182	4.14493955	1.97665608	3.13932814	3.19255090	1.42922637	3.50053884	3.16037161	3.67411361	2.33357842	4.53512843	3.77507429	2.21271345	4.84850817
PDCD1	1.122431609	1.431682392	2.685444558	1.660562768	2.504191304	2.199434473	5.123014610	5.399395760	4.888543022	1.808066214	0.480619616	2.879574410	2.228545409	3.266973098	0.077267827	1.383293794	3.778517596	3.355201385	4.564422485	2.738800947	3.657210044	3.259884852	1.333027636	0.516437820	1.015043175	4.870867656	1.494445540	1.389410329	3.055988793	2.201258337	3.398863726	1.886900824	2.273819635	3.410862901	4.250748405	1.960801178	4.111181480	1.339899654	3.305500945	2.498032864	1.719198297	3.111088254	2.932866311	3.296281415	0.924948649	3.468525719	3.369072172	2.423277571	4.725759538
PDCD1LG2	2.206415e+00	3.409299e+00	3.555551e+00	2.981157e+00	3.183966e+00	3.549121e+00	4.203757e+00	4.190722e+00	3.685241e+00	2.808710e+00	3.174227e+00	2.951592e+00	3.382440e+00	3.046510e+00	1.604512e+00	2.362097e+00	4.635177e+00	3.403740e+00	3.787001e+00	3.624757e+00	2.442446e+00	3.651478e+00	2.992781e+00	3.530173e+00	3.117136e+00	3.961031e+00	3.262855e+00	3.109559e+00	4.279694e+00	4.291772e+00	3.526920e+00	2.576743e+00	4.169084e+00	4.067310e+00	4.094504e+00	2.639302e+00	3.435552e+00	2.509209e+00	3.218882e+00	2.375376e+00	3.762590e+00	3.936550e+00	4.090200e+00	3.485590e+00	3.167973e+00	3.643588e+00	3.737488e+00	1.398237e+00	4.286755e+00
TIGIT	0.88637278	1.55833164	1.66613227	0.83302102	1.99253360	2.13119576	3.18139717	3.78771441	2.72185562	1.90152092	1.64014708	2.29797028	1.94236682	2.42375544	0.28640083	1.21263476	3.99780529	2.50448812	3.38209775	2.42354887	2.19273752	2.28561300	1.33585043	2.77554935	1.29198453	3.63725783	1.96071036	1.25215017	3.22093819	1.88221868	2.79623350	1.31465759	1.87587880	2.98050885	3.55233979	1.35785547	3.75234900	1.14718436	2.87010249	1.42782799	1.33732477	2.54866951	1.89783752	2.07292344	0.66822006	2.63095976	1.83251489	1.80393468	3.21904951
SIGLEC15	0.585220918720062	0.655843795152592	2.30535375459507	0.388033119943244	0.272632457979162	0.688048511890499	0.787372188734052	0.62537290630246	0.413869325953431	0.632392694154661	0.630482790858132	0.373641562759665	0.541515987942234	0.552909635757797	32.8107305384687	0.585992950231604	1.70865040680437	2.06240448195529	1.71688555674464	0.596903872839189	0.347881600147435	0.479066999225664	0.613708888878586	0.289019550161895	0.388148354665592	2.3416237576578	0.781393165603467	1.50679790291078	0.90348528036096	0.234941298612334	0.820941805974415	0.435218982072177	1.2860935959904	1.68193942659033	2.24483821625299	0.946395759645588	1.52715807150105	0.334187299438622	0.516971916248285	5.41984043329009	0.819106524474834	3.84558724223761	1.96010107526687	0.523347641811205	0.351987330399751	2.67451669702238	0.70884274339343	0.30326799886573	1.06748983431264
[truncated: 482 more columns]
